# Supplementary material for: Sappanone A Prevents Left Ventricular Dysfunction in a Rat Myocardial Ischemia Reperfusion Injury Model
Source: Int J Mol Sci. 2020 Sep 21;21(18):6935. doi: 10.3390/ijms21186935 (PMC7555706; doi:10.3390/ijms21186935)
Supplement: Supplementary file 1 [file ijms-21-06935-s001.zip]

Archive with 3 entries (3 files):
- Supplementary Material.pdf
- Supplementary Table S1.xlsx
- Supplementary Table S2.xlsx
