# Supplementary material for: Sappanone A Prevents Left Ventricular Dysfunction in a Rat Myocardial Ischemia Reperfusion Injury Model
Source: Int J Mol Sci. 2020 Sep 21;21(18):6935. doi: 10.3390/ijms21186935 (PMC7555706; doi:10.3390/ijms21186935)
Supplement: Supplementary file 1 [file ijms-21-06935-s001.zip › Supplementary Table S1.xlsx]

## Sheet: Sheet1
Supplementary Table S1. 3568 DEGs from the three comparisons (MI versus normal, MI + Curcumin versus MI, and MI + Sappanone A versus MI). Ensembl IDs, Entrez IDs, symbols, descriptions, P-values, and log2-fold-changes of the DEGs are shown. P-values were computed as described in Materials and Methods section.
					- : not expressed
					MI / normal			MI+Cur / MI			MI+SA / MI
GeneID	Symbol	Description	Inflammation-related genes	Cluster (1-6)	adjusted p value	log2(fold-change)	up/down-DEG (1: up-regulated, -1: down-regulated)	adjusted p value	log2(fold-change)	up/down-DEG (1: up-regulated, -1: down-regulated)	adjusted p value	log2(fold-change)	up/down-DEG (1: up-regulated, -1: down-regulated)
ENSRNOG00000000700	Tmem119	transmembrane protein 119	0	C1	0.0223926	5.13016	1	0.0417496	-1.34871	-1	0.0328817	-3.19342	-1
ENSRNOG00000000815	Smpdl3a	sphingomyelin phosphodiesterase, acid-like 3A	0	C1	0.028039	2.90968	1	0.0381413	-1.49813	-1	0.0447797	-2.29531	-1
ENSRNOG00000002085	Thegl	theg spermatid protein-like	0	C1	0.000136424	1.50745	1	0.0426451	-1.31802	-1	0.00109713	-1.53649	-1
ENSRNOG00000002365	Itm2a	integral membrane protein 2A	0	C1	0.0335582	2.93515	1	0.0457231	-1.24922	-1	0.0440603	-2.32422	-1
ENSRNOG00000002657	Pla2g4a	phospholipase A2 group IVA	1	C1	0.0216424	1.70579	1	0.0387431	-0.888842	-1	0.049496	-1.34562	-1
ENSRNOG00000003291	Creg1	cellular repressor of E1A-stimulated genes 1	0	C1	0.0287808	1.03845	1	0.0317589	-0.97141	-1	0.0130967	-0.664117	-1
ENSRNOG00000003486	Mnda	myeloid cell nuclear differentiation antigen	0	C1	0.0276705	3.94539	1	0.0430327	-1.30382	-1	0.0467973	-2.17641	-1
ENSRNOG00000003715	Srpx2	sushi-repeat-containing protein, X-linked 2	0	C1	0.0363973	3.83741	1	0.040247	-1.41086	-1	0.0368693	-2.85833	-1
ENSRNOG00000003959	Rgs18	regulator of G-protein signaling 18	0	C1	0.0402927	3.25978	1	0.0380563	-1.50366	-1	0.0420613	-2.44088	-1
ENSRNOG00000004067	Nrcam	neuronal cell adhesion molecule	0	C1	0.0349397	3.34383	1	0.0323223	-1.78452	-1	0.0418048	-2.45884	-1
ENSRNOG00000004578	Cthrc1	collagen triple helix repeat containing 1	0	C1	0.0196459	7.1006	1	0.0407576	-1.38084	-1	0.0271932	-3.69651	-1
ENSRNOG00000004882	Capn6	calpain 6	0	C1	0.0263041	3.71266	1	0.038645	-1.47286	-1	0.0351973	-2.99228	-1
ENSRNOG00000005094	C1qtnf7	C1q and TNF related 7	0	C1	0.0361826	2.36854	1	0.0124894	-0.826979	-1	0.0482534	-1.39492	-1
ENSRNOG00000005971	Gpr176	G protein-coupled receptor 176	0	C1	0.0380999	2.45938	1	0.0452186	-1.26226	-1	0.00702451	-1.62645	-1
ENSRNOG00000006052	Sulf2	sulfatase 2	0	C1	0.0235183	1.34585	1	0.00509485	-0.649603	-1	0.00864202	-0.991685	-1
ENSRNOG00000006151	Reg3b	regenerating family member 3 beta	1	C1	0.00705531	4.66195	1	0.0139139	-3.77562	-1	0.0375044	-2.77921	-1
ENSRNOG00000006244	Lztfl1	leucine zipper transcription factor-like 1	0	C1	0.0186387	1.07381	1	0.00975868	-0.694629	-1	0.0235535	-0.943693	-1
ENSRNOG00000006735	Cdkn2b	cyclin-dependent kinase inhibitor 2B	0	C1	0.0266133	2.59796	1	0.0463716	-1.23559	-1	0.043935	-2.32879	-1
ENSRNOG00000007129	Cd8b	CD8b molecule	0	C1	0.0463981	2.93472	1	0.0409668	-1.37289	-1	0.0465181	-2.18979	-1
ENSRNOG00000007810	Gdf6	growth differentiation factor 6	0	C1	2.03513e-05	3.89123	1	0.00537102	-1.55943	-1	0.0392646	-2.62709	-1
ENSRNOG00000007918	Tbxas1	thromboxane A synthase 1	0	C1	0.0427998	3.20943	1	0.0458054	-1.24791	-1	0.0428472	-2.39823	-1
ENSRNOG00000008307	Nanp	N-acetylneuraminic acid phosphatase	0	C1	0.00102175	1.30916	1	0.04016	-1.01411	-1	0.0112138	-1.36644	-1
ENSRNOG00000008816	Gpnmb	glycoprotein nmb	0	C1	0.0126318	5.60508	1	0.0396792	-1.43406	-1	0.0253456	-3.97438	-1
ENSRNOG00000008947	Cpz	carboxypeptidase Z	0	C1	0.0356985	3.83903	1	0.0341991	-1.65575	-1	0.0354131	-2.97743	-1
ENSRNOG00000009465	Sfrp2	secreted frizzled-related protein 2	0	C1	0.0319076	4.43324	1	0.0362519	-1.56339	-1	0.03855	-2.68797	-1
ENSRNOG00000009822	Tlr2	toll-like receptor 2	1	C1	0.0146951	3.39271	1	0.0463335	-1.23798	-1	0.0498211	-2.03235	-1
ENSRNOG00000010079	Car3	carbonic anhydrase 3	0	C1	0.0299567	4.78016	1	0.0464532	-1.23266	-1	0.0248372	-4.06739	-1
ENSRNOG00000010181	Clec4d	C-type lectin domain family 4, member D	0	C1	0.000196205	3.55642	1	0.0402747	-1.41007	-1	0.0198932	-2.06992	-1
ENSRNOG00000010392	Nrg1	neuregulin 1	0	C1	0.0496493	2.74179	1	0.0489431	-1.03922	-1	0.0453614	-2.26757	-1
ENSRNOG00000010666	Wisp2	WNT1 inducible signaling pathway protein 2	0	C1	0.0241242	6.069	1	0.0117073	-2.42134	-1	0.0226692	-4.55662	-1
ENSRNOG00000010841	Col8a2	collagen type VIII alpha 2 chain	0	C1	0.0429075	3.19918	1	0.0366924	-1.54826	-1	0.0372937	-2.80762	-1
ENSRNOG00000011750	Fam180a	family with sequence similarity 180, member A	0	C1	0.0464017	2.93421	1	0.0192412	-1.43634	-1	0.0413981	-2.48893	-1
ENSRNOG00000011946	Ptn	pleiotrophin	0	C1	0.0489285	2.77952	1	0.0383613	-1.48355	-1	0.0459365	-2.22782	-1
ENSRNOG00000012094	Ltbp2	latent transforming growth factor beta binding protein 2	0	C1	0.0282952	5.11308	1	0.00389728	-1.37562	-1	0.0287613	-3.48482	-1
ENSRNOG00000012442	Cemip	cell migration-inducing hyaluronan binding protein	0	C1	0.0136603	5.30908	1	0.0253242	-2.17114	-1	0.0284019	-3.53551	-1
ENSRNOG00000012817	Lrrc17	leucine rich repeat containing 17	0	C1	0.0371822	3.7259	1	0.0429279	-1.30922	-1	0.0416352	-2.46829	-1
ENSRNOG00000012940	Vps41	VPS41 HOPS complex subunit	0	C1	0.0394319	0.919262	1	0.0292115	-0.604248	-1	0.0490412	-0.808521	-1
ENSRNOG00000013017	Arnt2	aryl hydrocarbon receptor nuclear translocator 2	0	C1	0.000205403	3.06839	1	0.030822	-1.34051	-1	0.0456594	-2.24339	-1
ENSRNOG00000013262	Myl1	myosin, light chain 1	0	C1	0.0356486	3.75299	1	0.00353078	-2.0172	-1	0.0407749	-2.53723	-1
ENSRNOG00000013578	Trem2	triggering receptor expressed on myeloid cells 2	0	C1	0.013617	3.85215	1	0.0441547	-1.27106	-1	0.0356017	-2.96571	-1
ENSRNOG00000014117	Hmox1	heme oxygenase 1	1	C1	0.0379688	3.63333	1	0.0331778	-1.73385	-1	0.0334647	-3.13934	-1
ENSRNOG00000014125	Evi2b	ecotropic viral integration site 2B	0	C1	0.0447782	3.04491	1	0.0493858	-1.16365	-1	0.00574977	-2.40974	-1
ENSRNOG00000014426	Lox	lysyl oxidase	0	C1	0.0196835	4.06789	1	0.0345335	-1.04553	-1	0.0433198	-2.37037	-1
ENSRNOG00000014653	Arl11	ADP-ribosylation factor like GTPase 11	0	C1	0.0402307	3.41916	1	0.0462171	-1.24463	-1	0.0402864	-2.56624	-1
ENSRNOG00000014956	Slc11a1	solute carrier family 11 member 1	1	C1	0.0157668	3.44484	1	0.0382581	-1.48963	-1	0.0365833	-2.87961	-1
ENSRNOG00000014961	Pdpn	podoplanin	1	C1	0.0331867	1.65953	1	0.0255285	-0.697549	-1	0.0349653	-1.04225	-1
ENSRNOG00000015310	Lrrc32	leucine rich repeat containing 32	0	C1	0.0289695	1.02148	1	0.033292	-0.807128	-1	0.0399482	-0.694093	-1
ENSRNOG00000015411	Apobec1	apolipoprotein B mRNA editing enzyme catalytic subunit 1	0	C1	0.0145281	3.09938	1	0.0408121	-1.37797	-1	0.0253211	-1.84176	-1
ENSRNOG00000016164	Fcrl2	Fc receptor-like 2	0	C1	0.00836382	5.71064	1	0.0333369	-1.72068	-1	0.0478674	-2.13299	-1
ENSRNOG00000016294	Cd4	Cd4 molecule	0	C1	0.0211609	2.5296	1	0.0498997	-1.14873	-1	0.0450845	-1.67645	-1
ENSRNOG00000016538	Itga8	integrin subunit alpha 8	0	C1	0.0440542	3.11776	1	0.0433025	-1.29719	-1	0.040537	-2.55406	-1
ENSRNOG00000016581	Serpinb1a	serpin family B member 1A	0	C1	0.0317822	4.46037	1	0.0406267	-1.3869	-1	0.0413947	-2.49008	-1
ENSRNOG00000016687	Ssc5d	scavenger receptor cysteine rich family member with 5 domains	0	C1	0.0413714	1.99559	1	0.012923	-0.97451	-1	0.0230482	-1.58058	-1
ENSRNOG00000016769	Rab38	RAB38, member RAS oncogene family	0	C1	0.0158972	1.64018	1	0.0054949	-0.767297	-1	0.0138465	-1.23539	-1
ENSRNOG00000017118	P4ha3	prolyl 4-hydroxylase subunit alpha 3	0	C1	0.0385537	2.9815	1	0.0423201	-1.32619	-1	0.0386298	-2.68328	-1
ENSRNOG00000017277	Igsf6	immunoglobulin superfamily, member 6	0	C1	0.0369471	3.08987	1	0.0482072	-1.18847	-1	0.0311174	-1.92892	-1
ENSRNOG00000017625	Htr2b	5-hydroxytryptamine receptor 2B	0	C1	0.0229773	3.46826	1	0.029758	-1.93424	-1	0.0383936	-2.69678	-1
ENSRNOG00000017703	Unc93b1	unc-93 homolog B1, TLR signaling regulator	0	C1	0.0422287	3.24939	1	0.0429239	-1.30965	-1	0.0449023	-2.07889	-1
ENSRNOG00000017874	Cd53	Cd53 molecule	0	C1	0.000323569	3.59874	1	0.0489622	-1.17254	-1	0.0446473	-2.29917	-1
ENSRNOG00000018346	Agtr1a	angiotensin II receptor, type 1a	1	C1	0.0133698	3.16348	1	0.00627694	-1.66646	-1	0.0419111	-1.99078	-1
ENSRNOG00000018390	Pld3	phospholipase D family, member 3	0	C1	0.045678	2.9818	1	0.049639	-1.15686	-1	0.0413973	-2.48919	-1
ENSRNOG00000018454	Apoe	apolipoprotein E	1	C1	0.0375785	3.68189	1	0.0420518	-1.33614	-1	0.0423362	-2.42251	-1
ENSRNOG00000018526	Dlg4	discs large MAGUK scaffold protein 4	0	C1	0.0175635	0.877963	1	0.0170964	-0.622062	-1	0.0106076	-0.849736	-1
ENSRNOG00000018570	C1qtnf3	C1q and TNF related 3	1	C1	0.0264175	5.52865	1	0.0339553	-1.51241	-1	0.0263598	-3.82004	-1
ENSRNOG00000018992	Dpysl3	dihydropyrimidinase-like 3	0	C1	0.0404165	2.61891	1	0.034487	-1.08178	-1	0.0451528	-2.27619	-1
ENSRNOG00000019138	Clec11a	C-type lectin domain containing 11A	0	C1	0.0379551	3.63634	1	0.00423022	-1.23067	-1	0.00725259	-2.41729	-1
ENSRNOG00000019211	Olfml3	olfactomedin-like 3	0	C1	0.0484665	2.81086	1	0.0486536	-1.17966	-1	0.0406751	-2.04146	-1
ENSRNOG00000019830	Hsd17b1	hydroxysteroid (17-beta) dehydrogenase 1	0	C1	0.000430914	1.11642	1	0.0394941	-0.731591	-1	0.0144763	-0.771553	-1
ENSRNOG00000019890	Folr2	folate receptor beta	0	C1	0.0436216	3.145	1	0.0482094	-1.18838	-1	0.0228667	-2.01759	-1
ENSRNOG00000020579	Col7a1	collagen type VII alpha 1 chain	0	C1	0.0439578	1.67892	1	0.0197729	-0.709016	-1	0.0172002	-0.992744	-1
ENSRNOG00000021323	Car13	carbonic anhydrase 13	0	C1	0.0474256	2.87115	1	0.038582	-1.47512	-1	0.0483065	-2.09814	-1
ENSRNOG00000021586	Gpr39	G protein-coupled receptor 39	0	C1	0.000175184	2.92073	1	0.0107162	-1.01848	-1	0.0266057	-1.89608	-1
ENSRNOG00000021962	Fzd2	frizzled class receptor 2	0	C1	0.0309459	2.19091	1	0.00180152	-1.1409	-1	0.0131656	-1.59129	-1
ENSRNOG00000022764	Evi2a	ecotropic viral integration site 2A	0	C1	0.0411409	3.15249	1	0.0497102	-1.1543	-1	0.0395075	-2.61478	-1
ENSRNOG00000022884	Cd84	CD84 molecule	0	C1	0.0275128	3.21649	1	0.0458092	-1.2477	-1	0.0446291	-2.29987	-1
ENSRNOG00000023148	Col11a1	collagen type XI alpha 1 chain	0	C1	0.0336191	4.1673	1	0.046163	-1.24613	-1	0.030828	-3.35178	-1
ENSRNOG00000023209	Slamf7	SLAM family member 7	0	C1	0.000261524	1.63592	1	0.0246458	-0.797634	-1	0.0405407	-1.17194	-1
ENSRNOG00000024115	C6	complement C6	1	C1	0.042842	3.20517	1	0.0235499	-2.33717	-1	0.0208474	-1.09285	-1
ENSRNOG00000024824	Col22a1	collagen type XXII alpha 1 chain	0	C1	0.0463222	2.93701	1	0.0308866	-0.940543	-1	0.0422902	-2.42931	-1
ENSRNOG00000025184	Prss35	protease, serine, 35	0	C1	0.0277123	5.24002	1	0.0211743	-1.09305	-1	0.0354956	-2.97201	-1
ENSRNOG00000027811	Lilrb4	leukocyte immunoglobulin like receptor B4	0	C1	0.0108979	5.62804	1	0.0464679	-1.23235	-1	0.0287406	-3.48916	-1
ENSRNOG00000029756	P2ry13	purinergic receptor P2Y13	0	C1	0.0495649	2.74608	1	0.00614273	-1.22354	-1	0.0175862	-1.89778	-1
ENSRNOG00000030012	Clec4a2	C-type lectin domain family 4, member A2	0	C1	0.0365192	3.82302	1	0.0441611	-1.27082	-1	0.0456488	-2.2459	-1
ENSRNOG00000030187	Mmp12	matrix metallopeptidase 12	0	C1	0.0159874	5.59603	1	0.0402542	-1.41065	-1	0.0231785	-4.45366	-1
ENSRNOG00000030715	Cfh	complement factor H	1	C1	0.0433456	3.159	1	0.0487287	-1.17848	-1	0.0464665	-2.19374	-1
ENSRNOG00000031849	RGD1310110	similar to 3632451O06Rik protein	0	C1	0.0443783	3.08737	1	0.0418211	-1.34515	-1	0.0211869	-2.33618	-1
ENSRNOG00000031930	Bin2	bridging integrator 2	0	C1	0.017	2.65695	1	0.0498972	-1.14908	-1	0.000469262	-1.97942	-1
ENSRNOG00000033564	Cfd	complement factor D	0	C1	0.0464115	2.93284	1	0.0299998	-1.91736	-1	0.0438487	-2.34343	-1
ENSRNOG00000034139	Lyc2	lysozyme C type 2	0	C1	2.17903e-05	3.48584	1	0.0297389	-1.93536	-1	0.0123168	-3.1896	-1
ENSRNOG00000034164	Cr2	complement C3d receptor 2	0	C1	0.0257344	3.03251	1	0.0258928	-2.1206	-1	0.0364401	-2.8933	-1
ENSRNOG00000037331	Cd33	CD33 molecule	0	C1	0.0195995	3.85658	1	0.0423627	-1.32532	-1	0.0428407	-2.39923	-1
ENSRNOG00000037339	Siglec10	sialic acid binding Ig-like lectin 10	0	C1	0.0246816	3.12646	1	0.0397717	-1.42743	-1	0.0480109	-2.12658	-1
ENSRNOG00000037853	Rarres1	retinoic acid receptor responder 1	0	C1	0.0415458	3.30691	1	0.028199	-1.99289	-1	0.0456469	-2.19544	-1
ENSRNOG00000038480	Ppp1r36	protein phosphatase 1, regulatory subunit 36	0	C1	0.00807937	2.51052	1	0.0388824	-1.17649	-1	0.0479145	-1.60032	-1
ENSRNOG00000039048	Cd200r1	CD200 receptor 1	0	C1	0.0323988	2.95377	1	0.0432925	-1.29802	-1	0.04379	-2.34827	-1
ENSRNOG00000039668	Col8a1	collagen type VIII alpha 1 chain	0	C1	0.0204524	3.18558	1	0.0303884	-0.862356	-1	0.0421335	-2.43649	-1
ENSRNOG00000039759	Gpr34	G protein-coupled receptor 34	0	C1	0.0418245	3.28272	1	0.0301353	-1.90735	-1	0.000758946	-2.66927	-1
ENSRNOG00000042825	Cd300le	Cd300 molecule-like family member E	0	C1	0.0369309	3.75496	1	0.041873	-1.34115	-1	0.0448947	-2.29067	-1
ENSRNOG00000045992	Tlr8	toll-like receptor 8	1	C1	0.0310496	3.98672	1	0.0395821	-1.44004	-1	0.039799	-2.58767	-1
ENSRNOG00000046452	Fcgr2b	Fc fragment of IgG receptor IIb	1	C1	0.034144	4.11331	1	0.0388805	-1.46178	-1	0.0485329	-2.08564	-1
ENSRNOG00000046683	Lilrb3	leukocyte immunoglobulin like receptor B3	0	C1	0.0308701	4.62865	1	0.025428	-2.16147	-1	0.0282516	-3.55214	-1
ENSRNOG00000048881	LOC680910	similar to paired immunoglobin-like type 2 receptor beta	0	C1	0.0359261	3.90141	1	0.0478324	-1.2015	-1	0.0311404	-1.80222	-1
ENSRNOG00000050509	Ebi3	Epstein-Barr virus induced 3	0	C1	0.0396654	2.67054	1	0.0359931	-1.57454	-1	0.0159602	-1.8113	-1
ENSRNOG00000053260	Lilrb3l	leukocyte immunoglobulin-like receptor, subfamily B (with TM and ITIM domains), member 3-like	0	C1	0.0333965	4.18456	1	0.0205287	-2.68376	-1	0.0440051	-2.11287	-1
ENSRNOG00000054251	Clec7a	C-type lectin domain containing 7A	0	C1	0.0284498	5.0779	1	0.036449	-1.55514	-1	0.0329113	-3.19003	-1
ENSRNOG00000054493	Rmrp	RNA component of mitochondrial RNA processing endoribonuclease	0	C1	0.0179663	4.69538	1	0.016655	-3.24491	-1	0.025144	-4.00479	-1
ENSRNOG00000054954	Pirb	paired Ig-like receptor B	0	C1	0.0158986	4.17016	1	0.0166621	-3.24319	-1	0.0271414	-3.70818	-1
ENSRNOG00000054957	Sfrp4	secreted frizzled-related protein 4	0	C1	0.0317243	4.4734	1	0.0411687	-1.36504	-1	0.0336557	-3.1099	-1
ENSRNOG00000054978	Hist1h1c	histone cluster 1 H1 family member c	0	C1	0.00926098	0.743285	1	0.0138469	-0.630089	-1	0.0244337	-0.60952	-1
ENSRNOG00000057058	Cd300a	Cd300a molecule	1	C1	0.0370566	3.74364	1	0.0407553	-1.38106	-1	0.0378958	-2.73694	-1
ENSRNOG00000058003	Spon1	spondin 1	0	C1	0.0465601	2.92527	1	0.00206994	-1.40423	-1	0.0455335	-1.62081	-1
ENSRNOG00000058422	Lilrb3b	leukocyte immunoglobulin-like receptor, subfamily B (with TM and ITIM domains), member 3B	0	C1	0.000224289	2.6445	1	0.0415863	-1.35442	-1	0.0182193	-1.74662	-1
ENSRNOG00000060241	LOC497796	hypothetical protein LOC497796	0	C1	0.0350383	3.63017	1	0.0423315	-1.32591	-1	0.0384414	-2.69336	-1
ENSRNOG00000060329	Emb	embigin	0	C1	0.0347537	4.03922	1	0.0426528	-1.31783	-1	0.0371394	-2.82887	-1
ENSRNOG00000061895	Ly49si1	immunoreceptor Ly49si1	0	C1	0.0118917	4.19808	1	0.0278996	-2.01724	-1	0.0358854	-2.93944	-1
ENSRNOG00000000156	Megf6	multiple EGF-like-domains 6	0	C2	0.000376111	1.82281	1	0.00940767	-1.40951	-1	0.0522246	-1.93963	0
ENSRNOG00000000801	Msl3l2	male-specific lethal 3-like 2 (Drosophila)	0	C2	0.0317749	0.739942	1	0.00230481	-0.776868	-1	0.0830902	-1.14117	0
ENSRNOG00000000900	Tpst1	tyrosylprotein sulfotransferase 1	0	C2	0.00225126	1.03634	1	0.0208595	-0.65094	-1	0.132624	-0.625949	0
ENSRNOG00000001229	Col18a1	collagen type XVIII alpha 1 chain	0	C2	0.0389639	1.93734	1	0.00250613	-0.715121	-1	0.0718017	-1.2006	0
ENSRNOG00000001249	Col6a1	collagen type VI alpha 1 chain	0	C2	0.0439736	1.1466	1	0.0361337	-0.580512	-1	0.11144	-0.791887	0
ENSRNOG00000001469	Eln	elastin	0	C2	0.0478722	1.59002	1	0.0413266	-1.06117	-1	0.0686646	-1.42156	0
ENSRNOG00000001792	Slc12a8	solute carrier family 12, member 8	0	C2	0.000643679	0.734482	1	0.0319628	-0.736902	-1	0.0471805	-0.565921	0
ENSRNOG00000002746	Fstl1	follistatin-like 1	0	C2	0.0322641	2.13777	1	0.0224519	-0.781949	-1	0.0638802	-1.54287	0
ENSRNOG00000002886	Myh10	myosin heavy chain 10	0	C2	0.0196017	1.67682	1	0.0189082	-0.956645	-1	0.0637987	-1.4596	0
ENSRNOG00000003587	Vegfd	vascular endothelial growth factor D	0	C2	0.0258183	2.73032	1	0.0369519	-1.43949	-1	0.055344	-1.80736	0
ENSRNOG00000003736	Col5a2	collagen type V alpha 2 chain	0	C2	0.0446009	2.41867	1	0.0401136	-0.811245	-1	0.0568359	-1.76117	0
ENSRNOG00000004210	Osr1	odd-skipped related transciption factor 1	0	C2	0.0401899	2.86112	1	0.0089147	-1.59664	-1	0.0527686	-1.91382	0
ENSRNOG00000004229	Tac3	tachykinin 3	0	C2	0.0231529	3.04891	1	0.00503033	-0.956437	-1	0.0511363	-1.97651	0
ENSRNOG00000004290	Grb10	growth factor receptor bound protein 10	0	C2	0.0265402	1.18194	1	0.0182398	-0.613678	-1	0.091304	-1.01429	0
ENSRNOG00000004624	Rnd3	Rho family GTPase 3	0	C2	0.023076	1.0552	1	0.00341463	-0.614773	-1	0.110819	-0.800365	0
ENSRNOG00000004699	Fibin	fin bud initiation factor homolog (zebrafish)	0	C2	0.0456495	2.9863	1	0.0439179	-1.11698	-1	0.0515221	-1.96191	0
ENSRNOG00000005720	Spic	Spi-C transcription factor	0	C2	0.0281612	2.44286	1	0.0402169	-1.41295	-1	0.0539888	-1.85917	0
ENSRNOG00000006228	Pdia4	protein disulfide isomerase family A, member 4	0	C2	0.0421434	1.32943	1	0.0423745	-0.749311	-1	0.0526734	-1.02266	0
ENSRNOG00000006553	Bnc2	basonuclin 2	0	C2	0.0206292	2.50149	1	0.0484992	-1.04557	-1	0.0659304	-1.48509	0
ENSRNOG00000007271	Map3k9	mitogen-activated protein kinase kinase kinase 9	0	C2	0.0422311	1.2723	1	0.0479004	-0.595028	-1	0.0806239	-1.18027	0
ENSRNOG00000008332	Smo	smoothened, frizzled class receptor	0	C2	0.0356306	1.05909	1	0.0141205	-0.60132	-1	0.0545104	-1.08025	0
ENSRNOG00000008697	Nov	nephroblastoma overexpressed	1	C2	0.0240606	2.39744	1	0.0477197	-0.900487	-1	0.0640413	-1.53937	0
ENSRNOG00000008749	Col5a1	collagen type V alpha 1 chain	0	C2	0.0484363	1.98948	1	0.0277584	-0.875314	-1	0.0651499	-1.50715	0
ENSRNOG00000009656	Rspo1	R-spondin 1	0	C2	0.0222372	1.61867	1	0.0334392	-0.84598	-1	0.0899237	-1.03556	0
ENSRNOG00000009892	Adamts15	ADAM metallopeptidase with thrombospondin type 1 motif, 15	0	C2	0.0476822	1.13584	1	0.0140276	-1.04967	-1	0.109471	-0.813243	0
ENSRNOG00000010260	Dixdc1	DIX domain containing 1	0	C2	0.0441424	1.94063	1	0.000880114	-0.944385	-1	0.0577343	-1.32769	0
ENSRNOG00000010311	Dzip1	DAZ interacting zinc finger protein 1	0	C2	0.0148079	1.52059	1	0.0226042	-1.08137	-1	0.0837373	-1.13132	0
ENSRNOG00000010466	Chpf2	chondroitin polymerizing factor 2	0	C2	0.0197757	0.82342	1	0.0253297	-0.589265	-1	0.0819564	-0.796797	0
ENSRNOG00000010478	Serpina3n	serine (or cysteine) peptidase inhibitor, clade A, member 3N	1	C2	0.000378584	1.80847	1	0.047841	-1.20118	-1	0.396173	-0.0987426	0
ENSRNOG00000010685	Tbx18	T-box18	0	C2	0.0389605	1.58551	1	0.0272784	-0.779255	-1	0.0769164	-1.24284	0
ENSRNOG00000010890	Bmp1	bone morphogenetic protein 1	0	C2	0.0377894	1.37597	1	0.023856	-0.639716	-1	0.0736977	-1.11473	0
ENSRNOG00000012486	Prim2	DNA primase subunit 2	0	C2	0.0177276	1.41286	1	0.023061	-0.795838	-1	0.0695769	-1.39993	0
ENSRNOG00000012531	Ephb2	Eph receptor B2	0	C2	0.0201312	1.88945	1	0.01482	-1.3426	-1	0.0685083	-1.42572	0
ENSRNOG00000013048	Pde7a	phosphodiesterase 7A	0	C2	0.0442228	1.34726	1	0.0497664	-0.652612	-1	0.0867921	-1.08417	0
ENSRNOG00000013917	Igsf10	immunoglobulin superfamily, member 10	0	C2	0.0431172	3.17354	1	0.0107395	-1.19849	-1	0.0527641	-1.91442	0
ENSRNOG00000014293	Nkd1	naked cuticle homolog 1	0	C2	0.0498767	1.96285	1	0.0492261	-1.16472	-1	0.0541001	-1.33206	0
ENSRNOG00000014361	Edn1	endothelin 1	0	C2	0.0331744	2.03392	1	0.0464177	-1.23413	-1	0.0733953	-1.31255	0
ENSRNOG00000014683	Il1rl2	interleukin 1 receptor-like 2	0	C2	0.0330817	1.82159	1	0.0164073	-1.10889	-1	0.0572446	-1.7516	0
ENSRNOG00000015505	Mfap5	microfibril associated protein 5	0	C2	0.0458603	2.59209	1	0.0357904	-0.841886	-1	0.0581976	-1.71023	0
ENSRNOG00000017084	Hsd11b2	hydroxysteroid 11-beta dehydrogenase 2	0	C2	0.0330787	1.53062	1	0.0380483	-1.50555	-1	0.0604423	-1.64572	0
ENSRNOG00000018251	Mrc1	mannose receptor, C type 1	0	C2	0.0442525	3.09712	1	0.0383436	-1.48467	-1	0.0501299	-2.01643	0
ENSRNOG00000020151	Cdh1	cadherin 1	0	C2	0.000132922	1.57941	1	0.0413731	-0.8492	-1	0.0828137	-1.14645	0
ENSRNOG00000020936	Nradd	neurotrophin receptor associated death domain	1	C2	0.031975	0.709857	1	0.0490721	-0.654934	-1	0.0866896	-0.934967	0
ENSRNOG00000020945	Ms4a1	membrane spanning 4-domains A1	0	C2	0.000563378	0.824375	1	0.024318	-0.922416	-1	0.0796245	-0.917401	0
ENSRNOG00000021063	Grin2d	glutamate ionotropic receptor NMDA type subunit 2D	0	C2	0.0477734	1.17612	1	0.0199071	-0.682215	-1	0.0591814	-1.25948	0
ENSRNOG00000021693	Fam149a	family with sequence similarity 149, member A	0	C2	0.00326293	1.15287	1	0.0138237	-0.717287	-1	0.0506777	-1.09902	0
ENSRNOG00000022429	RGD1312005	similar to DD1	0	C2	0.000251313	1.68474	1	0.0405022	-1.39495	-1	0.0888632	-1.04941	0
ENSRNOG00000025151	Ildr2	immunoglobulin-like domain containing receptor 2	0	C2	0.0376726	1.35502	1	0.0403588	-0.781887	-1	0.0679198	-1.37165	0
ENSRNOG00000025705	Armcx2	armadillo repeat containing, X-linked 2	0	C2	0.0190795	2.12076	1	0.0183275	-0.906822	-1	0.0627121	-1.5783	0
ENSRNOG00000026060	Arsi	arylsulfatase family, member I	0	C2	0.0459053	2.96055	1	0.0123551	-1.29282	-1	0.0528317	-1.90687	0
ENSRNOG00000026787	Disp2	dispatched RND transporter family member 2	0	C2	0.0346259	2.16115	1	0.0388696	-1.46407	-1	0.0724678	-1.33323	0
ENSRNOG00000027331	Ppef1	protein phosphatase with EF-hand domain 1	0	C2	0.0332252	2.24716	1	0.0212905	-1.26306	-1	0.0533691	-1.88262	0
ENSRNOG00000027520	Pls3	plastin 3	0	C2	0.0477397	1.80465	1	0.00156665	-0.925746	-1	0.0685612	-1.4245	0
ENSRNOG00000027739	Cndp1	carnosine dipeptidase 1	0	C2	0.0287812	2.68444	1	0.0436721	-1.28804	-1	0.0544316	-1.83994	0
ENSRNOG00000028274	Myrf	myelin regulatory factor	0	C2	0.041223	2.04545	1	0.0256575	-0.593612	-1	0.0575138	-1.74254	0
ENSRNOG00000028586	Mcph1	microcephalin 1	0	C2	0.0495688	0.994092	1	0.0455491	-0.650228	-1	0.0733493	-1.31418	0
ENSRNOG00000028930	Dab2	DAB2, clathrin adaptor protein	0	C2	0.0117598	1.44483	1	0.0439876	-0.682419	-1	0.0742803	-1.29821	0
ENSRNOG00000029148	Pdgfd	platelet derived growth factor D	0	C2	0.0195944	1.32557	1	0.00288811	-0.973628	-1	0.0520212	-1.34708	0
ENSRNOG00000030726	Asgr2	asialoglycoprotein receptor 2	0	C2	0.0163748	1.19282	1	0.0227333	-0.69623	-1	0.0872716	-0.811105	0
ENSRNOG00000031890	Ncam1	neural cell adhesion molecule 1	0	C2	0.0477456	2.85707	1	0.0121925	-0.603391	-1	0.0751137	-1.27976	0
ENSRNOG00000036672	Sectm1a	secreted and transmembrane 1A	0	C2	0.040107	1.62863	1	0.0170267	-1.02425	-1	0.230053	0.248943	0
ENSRNOG00000037421	LOC102554913	zinc finger protein 120-like	0	C2	0.000624688	0.780129	1	0.0347142	-0.771685	-1	0.118456	-0.72711	0
ENSRNOG00000039255	Gpr31	G protein-coupled receptor 31	0	C2	0.000206524	0.684572	1	0.00932507	-0.716972	-1	0.0895524	-0.38833	0
ENSRNOG00000039976	Ptk7	protein tyrosine kinase 7	0	C2	0.013147	2.13582	1	0.0140973	-0.717308	-1	0.0587917	-1.68929	0
ENSRNOG00000042971	LOC363337	similar to RIKEN cDNA 1700081O22	0	C2	0.000206327	1.22914	1	0.0105356	-0.798495	-1	0.0917847	-1.00401	0
ENSRNOG00000043219	Fbn2	fibrillin 2	0	C2	0.000435417	1.95346	1	0.00797522	-0.824568	-1	0.0652695	-1.50329	0
ENSRNOG00000046254	Adgre1	adhesion G protein-coupled receptor E1	0	C2	0.0370493	3.74608	1	0.0331094	-1.74362	-1	0.0639526	-1.54179	0
ENSRNOG00000047714	Tmem37	transmembrane protein 37	0	C2	0.039913	2.09919	1	0.04259	-1.3189	-1	0.0540429	-1.85663	0
ENSRNOG00000050104	LOC108348122	CAP-Gly domain-containing linker protein 3	0	C2	0.0146025	1.04253	1	0.0343941	-0.58746	-1	0.0526045	-0.755569	0
ENSRNOG00000053406	Gramd1c	GRAM domain containing 1C	0	C2	0.0428501	1.18546	1	0.0152562	-1.03728	-1	0.0554863	-0.62059	0
ENSRNOG00000054964	Aoah	acyloxyacyl hydrolase	1	C2	0.0474224	2.8715	1	0.0402111	-1.4141	-1	0.0656342	-1.49259	0
ENSRNOG00000055716	Oscar	osteoclast associated, immunoglobulin-like receptor	0	C2	0.000167631	2.34228	1	0.0466096	-1.22849	-1	0.0505709	-1.99646	0
ENSRNOG00000056756	Actn1	actinin, alpha 1	0	C2	0.0494035	1.44619	1	0.0345103	-0.668902	-1	0.0636092	-1.55051	0
ENSRNOG00000058329	Prrx2	paired related homeobox 2	0	C2	0.0297865	2.79134	1	0.000291651	-1.34743	-1	0.0524057	-1.93289	0
ENSRNOG00000059219	Myo15a	myosin XVA	0	C2	0.0477795	1.02722	1	0.0470085	-1.2173	-1	0.102929	-0.880354	0
ENSRNOG00000059903	Thbs3	thrombospondin 3	0	C2	0.044912	1.95939	1	0.00136276	-0.8691	-1	0.0656238	-1.49323	0
ENSRNOG00000060614	Pxdn	peroxidasin	0	C2	0.00153148	1.2118	1	0.0202813	-0.720999	-1	0.0631095	-1.56627	0
ENSRNOG00000000170	Slc30a4	solute carrier family 30 member 4	0	C3	0.0268758	0.780285	1	0.168068	-0.269591	0	0.0352078	-0.628905	-1
ENSRNOG00000000172	Sqor	sulfide quinone oxidoreductase	0	C3	0.0245235	0.902444	1	0.108577	-0.511151	0	0.0181059	-0.685654	-1
ENSRNOG00000000515	Mapk13	mitogen activated protein kinase 13	0	C3	0.000205719	1.6925	1	0.0824314	-0.673294	0	0.0206652	-1.48846	-1
ENSRNOG00000000565	Sgpl1	sphingosine-1-phosphate lyase 1	0	C3	0.0395481	1.26923	1	0.0984809	-0.554218	0	0.0438229	-1.20361	-1
ENSRNOG00000000632	Cdk1	cyclin-dependent kinase 1	0	C3	0.0161881	2.58088	1	0.075156	-0.739999	0	0.0494599	-2.04507	-1
ENSRNOG00000000816	Ppp1r18	protein phosphatase 1, regulatory subunit 18	0	C3	0.0146741	0.836951	1	0.155288	-0.351752	0	0.0132573	-0.697131	-1
ENSRNOG00000000853	Aif1	allograft inflammatory factor 1	1	C3	0.0277632	2.90805	1	0.0611558	-0.927097	0	0.0173607	-1.6965	-1
ENSRNOG00000000855	Lst1	leukocyte specific transcript 1	0	C3	0.0197748	2.85573	1	0.0572315	-0.991507	0	0.0473162	-1.77138	-1
ENSRNOG00000000907	Alox5ap	arachidonate 5-lipoxygenase activating protein	1	C3	0.0105407	1.83343	1	0.086078	-0.646509	0	0.0471346	-1.09778	-1
ENSRNOG00000001216	Trpm2	transient receptor potential cation channel, subfamily M, member 2	0	C3	0.00048304	1.67251	1	0.0645727	-0.865704	0	0.0123627	-1.11112	-1
ENSRNOG00000001224	Itgb2	integrin subunit beta 2	1	C3	0.0210599	3.41874	1	0.0588266	-0.959531	0	0.00745511	-2.47568	-1
ENSRNOG00000001348	Erp29	endoplasmic reticulum protein 29	0	C3	0.0347605	1.33692	1	0.0860794	-0.646491	0	0.0155302	-0.75506	-1
ENSRNOG00000001383	Slc8b1	solute carrier family 8 member B1	0	C3	0.00596942	1.36674	1	0.114949	-0.479662	0	0.0424492	-0.979908	-1
ENSRNOG00000001514	Cdca7	cell division cycle associated 7	0	C3	0.0345304	0.821914	1	0.170342	-0.194114	0	0.0109208	-1.31481	-1
ENSRNOG00000001713	LOC100360218	interleukin 13 receptor, alpha 1-like	0	C3	0.0144226	1.14878	1	0.116736	-0.47099	0	0.0396343	-0.840303	-1
ENSRNOG00000001830	Arntl2	aryl hydrocarbon receptor nuclear translocator-like 2	0	C3	0.000108257	2.10334	1	0.0570938	-0.754837	0	0.0434192	-1.64438	-1
ENSRNOG00000002396	Serpinb8	serpin family B member 8	0	C3	0.0329945	3.25881	1	0.0932635	-0.589364	0	0.0384094	-2.69533	-1
ENSRNOG00000002488	Galnt10	polypeptide N-acetylgalactosaminyltransferase 10	0	C3	0.0274416	1.10142	1	0.0652861	-0.854077	0	0.00534212	-1.21382	-1
ENSRNOG00000002514	Ccdc93	coiled-coil domain containing 93	0	C3	0.0185712	0.935182	1	0.150807	-0.365	0	0.0454647	-0.952163	-1
ENSRNOG00000002520	Litaf	lipopolysaccharide-induced TNF factor	0	C3	0.0482729	1.51697	1	0.111868	-0.496759	0	0.0316608	-1.12338	-1
ENSRNOG00000002585	Cul4b	cullin 4B	0	C3	0.0347419	0.886991	1	0.134423	-0.392103	0	0.023779	-0.730668	-1
ENSRNOG00000002662	Pbdc1	polysaccharide biosynthesis domain containing 1	0	C3	0.0457794	1.24304	1	0.113695	-0.486715	0	0.0252064	-0.853614	-1
ENSRNOG00000002775	Npl	N-acetylneuraminate pyruvate lyase	0	C3	0.0446513	1.77187	1	0.0617008	-0.920503	0	0.0135955	-1.5236	-1
ENSRNOG00000003104	Trpv2	transient receptor potential cation channel, subfamily V, member 2	0	C3	0.0480468	2.83478	1	0.0703182	-0.78959	0	0.045807	-2.23732	-1
ENSRNOG00000003388	Cenpf	centromere protein F	0	C3	0.0225305	2.14554	1	0.0818873	-0.678282	0	0.0416385	-1.86914	-1
ENSRNOG00000003622	Cybb	cytochrome b-245 beta chain	1	C3	0.0288999	3.4769	1	0.0589652	-0.956309	0	0.0258422	-2.21481	-1
ENSRNOG00000003732	Flrt2	fibronectin leucine rich transmembrane protein 2	0	C3	0.0177983	2.52286	1	0.0625836	-0.785797	0	0.0245026	-1.60479	-1
ENSRNOG00000004111	Soat1	sterol O-acyltransferase 1	0	C3	0.0489223	2.77986	1	0.0699476	-0.793673	0	0.0488951	-2.07153	-1
ENSRNOG00000004132	Lasp1	LIM and SH3 protein 1	0	C3	0.0268537	0.864186	1	0.141912	-0.388415	0	0.0044416	-0.84391	-1
ENSRNOG00000004217	Stk10	serine/threonine kinase 10	0	C3	0.00367841	0.623612	1	0.107272	-0.516326	0	0.0428352	-0.960333	-1
ENSRNOG00000004273	Ifitm1	interferon induced transmembrane protein 1	0	C3	0.0426091	2.58816	1	0.0547887	-1.03943	0	0.0267184	-1.70142	-1
ENSRNOG00000004616	Npm1	nucleophosmin 1	0	C3	0.0312179	1.0885	1	0.117221	-0.468473	0	0.0240975	-0.75635	-1
ENSRNOG00000004659	Creld2	cysteine-rich with EGF-like domains 2	0	C3	0.0298658	0.895553	1	0.117553	-0.4578	0	0.0207327	-0.669478	-1
ENSRNOG00000004700	Nxt1	nuclear transport factor 2-like export factor 1	0	C3	0.0225362	1.0321	1	0.100999	-0.486869	0	0.0372133	-0.821443	-1
ENSRNOG00000004959	Actr2	ARP2 actin related protein 2 homolog	0	C3	0.00162307	1.03518	1	0.134943	-0.414099	0	0.0332121	-0.904225	-1
ENSRNOG00000005209	Spred1	sprouty-related, EVH1 domain containing 1	0	C3	0.0492932	0.667908	1	0.17012	-0.250247	0	0.0117742	-0.74917	-1
ENSRNOG00000005249	Snx6	sorting nexin 6	1	C3	0.0274354	1.33632	1	0.0954526	-0.57454	0	0.046569	-0.919999	-1
ENSRNOG00000005277	Ptprv	protein tyrosine phosphatase, receptor type, V	0	C3	0.0302507	4.73889	1	0.05161	-1.11508	0	0.0348915	-3.00735	-1
ENSRNOG00000005302	Slc2a9	solute carrier family 2 member 9	0	C3	0.0374303	1.37118	1	0.0950032	-0.57749	0	0.019939	-1.18594	-1
ENSRNOG00000005348	Pamr1	peptidase domain containing associated with muscle regeneration 1	0	C3	0.000195815	3.30339	1	0.0537334	-1.01332	0	0.0436205	-2.35716	-1
ENSRNOG00000005433	Shq1	SHQ1, H/ACA ribonucleoprotein assembly factor	0	C3	0.0373277	0.902597	1	0.0174474	-0.23431	0	0.037596	-0.732158	-1
ENSRNOG00000005679	Fap	fibroblast activation protein, alpha	0	C3	0.045541	2.99014	1	0.0578228	-0.979033	0	0.0481945	-2.10355	-1
ENSRNOG00000005772	Hacd4	3-hydroxyacyl-CoA dehydratase 4	0	C3	0.0356966	2.46389	1	0.0563126	-1.01077	0	0.0472413	-2.14878	-1
ENSRNOG00000005871	Il1rn	interleukin 1 receptor antagonist	1	C3	0.0399376	3.46183	1	0.185667	0.361382	0	0.043626	-2.35677	-1
ENSRNOG00000005958	Rrbp1	ribosome binding protein 1	0	C3	2.29697e-05	0.904544	1	0.117828	-0.464676	0	0.0292332	-0.703903	-1
ENSRNOG00000006079	Psd4	pleckstrin and Sec7 domain containing 4	0	C3	0.0175642	1.84899	1	0.0788798	-0.706786	0	0.00460218	-1.50978	-1
ENSRNOG00000006231	Ptpro	protein tyrosine phosphatase, receptor type, O	0	C3	0.0441574	2.53873	1	0.068886	-0.799615	0	0.0202792	-1.92244	-1
ENSRNOG00000006331	Elovl5	ELOVL fatty acid elongase 5	0	C3	0.0274851	0.864325	1	0.0213834	-0.43693	0	0.0201888	-0.868344	-1
ENSRNOG00000006345	Sec61b	Sec61 translocon beta subunit	0	C3	0.000675131	1.91373	1	0.0687284	-0.80188	0	0.0363835	-1.20954	-1
ENSRNOG00000006604	Thy1	Thy-1 cell surface antigen	0	C3	0.0316794	3.24072	1	0.0556527	-1.02294	0	0.0483937	-2.09175	-1
ENSRNOG00000006767	Cst7	cystatin F	0	C3	0.0127229	1.95729	1	0.238913	-0.20703	0	0.0209608	-1.22834	-1
ENSRNOG00000006778	Mmp19	matrix metallopeptidase 19	0	C3	0.0185371	2.36423	1	0.062004	-0.912106	0	0.0419786	-1.57521	-1
ENSRNOG00000006996	Mms22l	MMS22-like, DNA repair protein	0	C3	0.0371857	1.88022	1	0.12675	-0.441472	0	0.0203231	-1.89301	-1
ENSRNOG00000007048	Rap1b	RAP1B, member of RAS oncogene family	0	C3	0.011602	1.04951	1	0.132182	-0.424444	0	0.0358428	-0.865094	-1
ENSRNOG00000007062	Rin3	Ras and Rab interactor 3	0	C3	0.0313681	1.03365	1	0.09063	-0.608184	0	0.0467283	-1.12619	-1
ENSRNOG00000007078	Wisp1	WNT1 inducible signaling pathway protein 1	0	C3	0.0266588	2.89288	1	0.209164	-0.245981	0	0.0480464	-2.11535	-1
ENSRNOG00000007364	Rab15	RAB15, member RAS oncogene family	0	C3	0.0195006	2.9292	1	0.0664387	-0.83466	0	0.0417718	-2.46108	-1
ENSRNOG00000007431	Shroom1	shroom family member 1	0	C3	0.000207569	1.18862	1	0.0704552	-0.788225	0	0.0382062	-1.31196	-1
ENSRNOG00000007679	Cyth4	cytohesin 4	0	C3	0.0366214	2.58413	1	0.0704011	-0.788726	0	0.0258861	-1.63353	-1
ENSRNOG00000007972	Rbbp9	RB binding protein 9, serine hydrolase	0	C3	0.0160875	0.692879	1	0.0594064	-0.491665	0	0.0166595	-0.652148	-1
ENSRNOG00000008045	Slamf9	SLAM family member 9	0	C3	0.0371679	3.73001	1	0.0825516	-0.672446	0	0.0297018	-1.96125	-1
ENSRNOG00000008165	Tpx2	TPX2, microtubule nucleation factor	0	C3	0.0214045	2.31771	1	0.087415	-0.634905	0	0.00487744	-1.66092	-1
ENSRNOG00000008331	Washc4	WASH complex subunit 4	0	C3	0.0276889	0.707963	1	0.197512	-0.210871	0	0.0196428	-0.668399	-1
ENSRNOG00000008409	Myo1f	myosin IF	0	C3	0.00274118	2.75795	1	0.0656332	-0.84692	0	0.0157557	-1.98372	-1
ENSRNOG00000008411	Sec23b	Sec23 homolog B, coat complex II component	0	C3	0.0338586	0.615914	1	0.216801	-0.235833	0	0.032944	-0.587136	-1
ENSRNOG00000008673	Arpc3	actin related protein 2/3 complex, subunit 3	0	C3	0.0128831	1.65869	1	0.0830173	-0.669695	0	0.00654673	-1.15205	-1
ENSRNOG00000009184	Foxp1	forkhead box P1	0	C3	0.00945073	1.18576	1	0.0576074	-0.627233	0	0.00772709	-1.1219	-1
ENSRNOG00000009211	C3ar1	complement C3a receptor 1	1	C3	0.0407911	3.37168	1	0.0663091	-0.837644	0	0.0160748	-2.20878	-1
ENSRNOG00000009303	Zwilch	zwilch kinetochore protein	0	C3	0.0488473	1.10201	1	0.113699	-0.486664	0	0.0307766	-0.892048	-1
ENSRNOG00000009334	Knstrn	kinetochore-localized astrin/SPAG5 binding protein	0	C3	0.0175431	2.51066	1	0.0612306	-0.925993	0	0.0487004	-2.08094	-1
ENSRNOG00000009347	Arhgap25	Rho GTPase activating protein 25	0	C3	0.0177014	1.29077	1	0.129596	-0.43135	0	0.0480273	-1.07729	-1
ENSRNOG00000009360	Sh3bp1	SH3-domain binding protein 1	0	C3	0.00102537	1.38332	1	0.0570706	-0.540059	0	0.0049882	-1.17782	-1
ENSRNOG00000009433	Mcub	mitochondrial calcium uniporter dominant negative beta subunit	0	C3	0.0224096	2.25867	1	0.106739	-0.518552	0	0.0415251	-1.41796	-1
ENSRNOG00000009484	Ptcd3	Pentatricopeptide repeat domain 3	0	C3	0.0447352	1.04116	1	0.0881959	-0.627573	0	0.0197575	-1.06659	-1
ENSRNOG00000009594	Snai1	snail family transcriptional repressor 1	0	C3	0.0100279	1.77014	1	0.0722567	-0.767283	0	0.0386997	-1.36149	-1
ENSRNOG00000009683	Sdcbp	syndecan binding protein	0	C3	0.0407965	0.655539	1	0.201763	-0.257804	0	0.0118639	-0.599364	-1
ENSRNOG00000009848	Il18	interleukin 18	1	C3	0.0492712	2.76106	1	0.0581889	-0.97101	0	0.0322414	-1.64902	-1
ENSRNOG00000009912	Fgr	FGR proto-oncogene, Src family tyrosine kinase	0	C3	0.0422183	2.05205	1	0.129403	-0.432526	0	0.00310722	-1.42568	-1
ENSRNOG00000009982	Pnp	purine nucleoside phosphorylase	0	C3	0.0454671	1.40919	1	0.100019	-0.544261	0	0.00756783	-1.08425	-1
ENSRNOG00000010018	Clec4a3	C-type lectin domain family 4, member A3	0	C3	0.0159898	3.97591	1	0.0541226	-1.04997	0	0.044458	-2.1211	-1
ENSRNOG00000010045	Clec4a	C-type lectin domain family 4, member A	0	C3	0.0339038	2.63542	1	0.0661749	-0.840207	0	0.0270396	-2.12342	-1
ENSRNOG00000010060	Panx1	Pannexin 1	0	C3	0.0235032	1.24366	1	0.0234714	-0.483529	0	0.0114648	-1.22221	-1
ENSRNOG00000010076	Pkp1	plakophilin 1	0	C3	0.0226202	2.06231	1	0.0765304	-0.725755	0	0.0204378	-1.6443	-1
ENSRNOG00000010266	Cd180	CD180 molecule	1	C3	0.0125873	2.46321	1	0.113588	-0.487892	0	0.0383183	-1.76421	-1
ENSRNOG00000010274	Smc4	structural maintenance of chromosomes 4	0	C3	0.0174356	1.10028	1	0.0618506	-0.472608	0	0.0276661	-0.901333	-1
ENSRNOG00000010319	Lcp1	lymphocyte cytosolic protein 1	0	C3	0.0346846	2.37473	1	0.0737985	-0.751854	0	0.04504	-1.80873	-1
ENSRNOG00000010352	Dnajc3	DnaJ heat shock protein family (Hsp40) member C3	0	C3	0.024811	0.94712	1	0.0928591	-0.592953	0	0.0404031	-0.909052	-1
ENSRNOG00000010515	Trim59	tripartite motif-containing 59	0	C3	0.0195181	1.91679	1	0.0565805	-1.00419	0	0.00700157	-1.70865	-1
ENSRNOG00000010516	Plau	plasminogen activator, urokinase	0	C3	0.0477089	2.85947	1	0.444817	-0.0458357	0	0.0480563	-2.11453	-1
ENSRNOG00000010645	Lgals3	galectin 3	0	C3	0.0389416	3.5486	1	0.100414	-0.542026	0	0.0480406	-2.11604	-1
ENSRNOG00000010941	Tifa	TRAF-interacting protein with forkhead-associated domain	0	C3	0.0164912	1.8603	1	0.0619722	-0.912964	0	0.0380227	-1.32101	-1
ENSRNOG00000010951	Cmtm6	CKLF-like MARVEL transmembrane domain containing 6	0	C3	0.0238969	1.05613	1	0.102029	-0.533511	0	0.031318	-0.879057	-1
ENSRNOG00000010986	Cmtm7	CKLF-like MARVEL transmembrane domain containing 7	0	C3	0.0179032	1.73598	1	0.118219	-0.463414	0	0.0379768	-1.23778	-1
ENSRNOG00000010999	Cep295	centrosomal protein 295	0	C3	0.0105173	1.28422	1	0.0957081	-0.572606	0	0.0264274	-1.15557	-1
ENSRNOG00000011068	Papss2	3'-phosphoadenosine 5'-phosphosulfate synthase 2	0	C3	0.0466899	0.693714	1	0.0925229	-0.539978	0	0.0282075	-0.6049	-1
ENSRNOG00000011441	Tpd52	tumor protein D52	0	C3	0.0290845	1.01283	1	0.109214	-0.507966	0	0.0255918	-0.650807	-1
ENSRNOG00000011448	Eri1	exoribonuclease 1	0	C3	0.0241921	1.18383	1	0.104713	-0.523579	0	0.00848276	-0.946446	-1
ENSRNOG00000011517	Tnfrsf21	TNF receptor superfamily member 21	1	C3	0.0120126	1.14741	1	0.102039	-0.533359	0	0.0174525	-1.21386	-1
ENSRNOG00000011739	Dennd4a	DENN domain containing 4A	0	C3	0.00936622	0.857674	1	0.185239	-0.284963	0	0.0473391	-0.651406	-1
ENSRNOG00000011791	Zfand4	zinc finger AN1-type containing 4	0	C3	0.0289128	1.2746	1	0.0526984	-0.517328	0	0.0321084	-1.38826	-1
ENSRNOG00000011953	Supt16h	SPT16 homolog, facilitates chromatin remodeling subunit	0	C3	0.025743	0.642602	1	0.0884734	-0.323716	0	0.00777297	-0.59611	-1
ENSRNOG00000012074	Ifngr1	interferon gamma receptor 1	0	C3	0.0379146	1.04445	1	0.11431	-0.483719	0	0.0487056	-0.667078	-1
ENSRNOG00000012109	Fam105a	family with sequence similarity 105, member A	0	C3	0.0393735	3.51161	1	0.0541293	-1.04912	0	0.0406474	-2.54609	-1
ENSRNOG00000012172	Spi1	Spi-1 proto-oncogene	0	C3	0.0475937	2.53459	1	0.0848569	-0.653968	0	0.035525	-1.71334	-1
ENSRNOG00000012210	Sptlc2	serine palmitoyltransferase, long chain base subunit 2	0	C3	0.0157457	0.744716	1	0.230019	-0.112406	0	0.0290569	-0.66219	-1
ENSRNOG00000012318	Aspm	abnormal spindle microtubule assembly	0	C3	0.013025	1.87143	1	0.0773858	-0.718262	0	0.0102418	-1.78266	-1
ENSRNOG00000012346	Epb41l2	erythrocyte membrane protein band 4.1-like 2	0	C3	0.025737	0.946663	1	0.0796412	-0.413271	0	0.0449253	-0.828581	-1
ENSRNOG00000012424	Adam23	ADAM metallopeptidase domain 23	0	C3	0.032824	0.623302	1	0.171867	-0.308621	0	0.0204817	-0.615572	-1
ENSRNOG00000012471	Thbs4	thrombospondin 4	0	C3	0.0426143	3.21964	1	0.0892255	-0.620085	0	0.0364464	-2.89262	-1
ENSRNOG00000012568	Madd	MAP-kinase activating death domain	0	C3	0.0376325	0.853305	1	0.0932439	-0.589822	0	0.0408795	-0.862234	-1
ENSRNOG00000012628	Gpr18	G protein-coupled receptor 18	0	C3	0.0390324	1.27281	1	0.0559022	-1.01761	0	0.011145	-0.984059	-1
ENSRNOG00000012660	Postn	periostin	0	C3	0.0214748	7.12265	1	0.0534498	-1.07067	0	0.0421954	-2.43404	-1
ENSRNOG00000012779	Msr1	macrophage scavenger receptor 1	0	C3	0.039155	3.52902	1	0.0547507	-1.03969	0	0.0422346	-2.43222	-1
ENSRNOG00000012835	Espl1	extra spindle pole bodies like 1, separase	0	C3	0.000729614	1.15063	1	0.334924	0.124972	0	0.0113285	-1.13152	-1
ENSRNOG00000012929	Wsb1	WD repeat and SOCS box-containing 1	0	C3	0.0171132	0.793694	1	0.154723	-0.353301	0	0.0442778	-0.723588	-1
ENSRNOG00000013064	Lrp8	LDL receptor related protein 8	0	C3	0.00120824	1.2368	1	0.354305	-0.10659	0	0.0206882	-0.86513	-1
ENSRNOG00000013176	Far1	fatty acyl CoA reductase 1	0	C3	0.0402332	0.843404	1	0.089356	-0.359001	0	0.0490182	-0.841015	-1
ENSRNOG00000013215	Dctd	dCMP deaminase	0	C3	0.0133838	1.79003	1	0.0909035	-0.60528	0	0.0469983	-1.31805	-1
ENSRNOG00000013452	Rcn1	reticulocalbin 1	0	C3	0.0442469	1.61693	1	0.0718493	-0.681529	0	0.0388144	-1.29925	-1
ENSRNOG00000013572	Lxn	latexin	1	C3	0.046163	1.32844	1	0.0769972	-0.720115	0	0.0114189	-1.2664	-1
ENSRNOG00000013727	Ndc80	NDC80 kinetochore complex component	0	C3	0.000423564	2.1265	1	0.125952	-0.444154	0	0.0434638	-1.61312	-1
ENSRNOG00000013783	Efhd2	EF-hand domain family, member D2	0	C3	0.00584807	1.0521	1	0.148948	-0.369626	0	0.00718508	-1.0145	-1
ENSRNOG00000013967	Blnk	B-cell linker	0	C3	0.0253359	1.4822	1	0.110029	-0.504367	0	0.0439592	-0.896864	-1
ENSRNOG00000014130	Cks2	CDC28 protein kinase regulatory subunit 2	0	C3	0.0251707	2.72329	1	0.0689757	-0.799085	0	0.035774	-1.84653	-1
ENSRNOG00000014168	Xylb	xylulokinase	0	C3	0.00826306	0.977558	1	0.109288	-0.507505	0	0.00752196	-1.11751	-1
ENSRNOG00000014288	Fn1	fibronectin 1	1	C3	0.0386628	3.57286	1	0.0646938	-0.864944	0	0.0418781	-2.45533	-1
ENSRNOG00000014610	Anpep	alanyl aminopeptidase, membrane	0	C3	0.0384017	2.90229	1	0.0533356	-1.07341	0	0.0438941	-2.33486	-1
ENSRNOG00000015529	Cdca3	cell division cycle associated 3	0	C3	0.0426064	2.05403	1	0.168933	-0.315761	0	0.0269249	-1.72694	-1
ENSRNOG00000015810	Trip13	thyroid hormone receptor interactor 13	0	C3	0.000350615	1.60954	1	0.413051	-0.0661002	0	0.0108304	-1.06824	-1
ENSRNOG00000016041	Zc3h12d	zinc finger CCCH type containing 12D	0	C3	0.0449071	2.07266	1	0.05931	-0.950586	0	0.00963626	-1.47338	-1
ENSRNOG00000016265	Acsl5	acyl-CoA synthetase long-chain family member 5	0	C3	0.0184092	0.723583	1	0.219143	-0.231997	0	0.0286525	-0.698886	-1
ENSRNOG00000016525	Susd3	sushi domain containing 3	0	C3	0.0374771	2.82911	1	0.0589613	-0.95661	0	0.0269708	-1.86537	-1
ENSRNOG00000016544	Arhgef28	Rho guanine nucleotide exchange factor 28	0	C3	0.0171069	1.73802	1	0.0679239	-0.812954	0	0.0138924	-1.3536	-1
ENSRNOG00000016547	Rgs19	regulator of G-protein signaling 19	0	C3	0.0276958	1.66366	1	0.123457	-0.450811	0	0.0353873	-0.943166	-1
ENSRNOG00000016587	Ninj1	ninjurin 1	0	C3	0.0418065	1.49259	1	0.0664039	-0.835534	0	0.0236224	-0.930771	-1
ENSRNOG00000016733	Rab13	RAB13, member RAS oncogene family	0	C3	0.0298188	2.11114	1	0.0756833	-0.734006	0	0.0248624	-1.27852	-1
ENSRNOG00000016781	Ppib	peptidylprolyl isomerase B	0	C3	0.0399915	1.48815	1	0.0834402	-0.666777	0	0.0457367	-0.965995	-1
ENSRNOG00000016831	Serpinh1	serpin family H member 1	0	C3	0.0286652	0.824712	1	0.0610117	-0.536487	0	0.0161207	-0.7608	-1
ENSRNOG00000016852	Apobec3b	apolipoprotein B mRNA editing enzyme catalytic subunit 3B	0	C3	0.0447588	1.20054	1	0.12555	-0.445013	0	0.0350957	-1.10103	-1
ENSRNOG00000017020	Inpp5d	inositol polyphosphate-5-phosphatase D	0	C3	0.044644	1.65267	1	0.0843886	-0.659369	0	0.0373457	-1.52093	-1
ENSRNOG00000017445	Tubb2b	tubulin, beta 2B class IIb	0	C3	0.037411	1.91135	1	0.0845837	-0.657291	0	0.0133242	-1.23807	-1
ENSRNOG00000017741	Nudt5	nudix hydrolase 5	0	C3	0.0147941	0.682931	1	0.145622	-0.377593	0	0.0269937	-0.662971	-1
ENSRNOG00000017787	Ripk1	receptor interacting serine/threonine kinase 1	0	C3	0.04824	1.06824	1	0.126422	-0.442823	0	0.00675056	-0.760785	-1
ENSRNOG00000017832	Snx2	sorting nexin 2	0	C3	0.0276534	1.1667	1	0.083529	-0.665544	0	0.00419124	-0.915252	-1
ENSRNOG00000017869	Irf8	interferon regulatory factor 8	0	C3	0.0157886	1.85554	1	0.0723666	-0.765631	0	0.0291237	-1.40352	-1
ENSRNOG00000017882	Camk1d	calcium/calmodulin-dependent protein kinase ID	0	C3	0.019598	1.47712	1	0.0673013	-0.822292	0	0.0486597	-1.66918	-1
ENSRNOG00000017897	Adam8	ADAM metallopeptidase domain 8	1	C3	0.012738	3.08856	1	0.0553361	-1.02834	0	0.0416258	-2.46948	-1
ENSRNOG00000018054	F2rl2	coagulation factor II (thrombin) receptor-like 2	0	C3	0.0370952	1.79166	1	0.117741	-0.465058	0	0.0443007	-1.46779	-1
ENSRNOG00000018207	Dynlt1	dynein light chain Tctex-type 1	0	C3	0.010564	1.49144	1	0.098854	-0.552022	0	0.0391572	-1.04037	-1
ENSRNOG00000018242	Camkk1	calcium/calmodulin-dependent protein kinase kinase 1	0	C3	0.0265513	1.65601	1	0.117165	-0.468804	0	0.029882	-1.22327	-1
ENSRNOG00000018384	Adam12	ADAM metallopeptidase domain 12	0	C3	0.000171228	3.71252	1	0.0501107	-1.14414	0	0.0366232	-2.87234	-1
ENSRNOG00000018411	Pold3	DNA polymerase delta 3, accessory subunit	0	C3	0.0449334	0.662277	1	0.230086	-0.217881	0	0.00754489	-0.595448	-1
ENSRNOG00000018740	Ugt1a1	UDP glucuronosyltransferase family 1 member A1	1	C3	0.0116351	2.5463	1	0.0617636	-0.91767	0	0.0463658	-1.88661	-1
ENSRNOG00000018782	Gmnn	geminin, DNA replication inhibitor	0	C3	0.0297008	2.15172	1	0.0943834	-0.580619	0	0.0106731	-1.51376	-1
ENSRNOG00000018838	Paox	polyamine oxidase	0	C3	0.0254642	0.909955	1	0.0915916	-0.600548	0	0.038429	-0.824164	-1
ENSRNOG00000019136	Scamp2	secretory carrier membrane protein 2	0	C3	0.00847953	0.630316	1	0.169452	-0.314401	0	0.00609385	-0.621578	-1
ENSRNOG00000019147	Stom	stomatin	0	C3	0.0451834	1.33375	1	0.124582	-0.448431	0	0.0121792	-1.06077	-1
ENSRNOG00000019183	Alox15	arachidonate 15-lipoxygenase	0	C3	0.000208218	2.20969	1	0.0658264	-0.845181	0	0.0209379	-1.98486	-1
ENSRNOG00000019195	Polh	DNA polymerase eta	0	C3	0.0326007	0.916808	1	0.142008	-0.388059	0	0.0236453	-0.652344	-1
ENSRNOG00000019308	Arrb2	arrestin, beta 2	0	C3	0.0076658	1.26555	1	0.0852773	-0.65144	0	0.00711627	-0.741743	-1
ENSRNOG00000019374	Csk	C-terminal Src kinase	0	C3	0.0375759	0.761219	1	0.162472	-0.332678	0	0.034806	-0.649257	-1
ENSRNOG00000019387	Ifi30	IFI30, lysosomal thiol reductase	0	C3	0.0293762	1.96348	1	0.0917265	-0.599545	0	0.00084939	-1.38398	-1
ENSRNOG00000019430	Coro1a	coronin 1A	0	C3	0.0347366	1.23088	1	0.221877	-0.22827	0	0.0260906	-0.64788	-1
ENSRNOG00000019464	Ttc9c	tetratricopeptide repeat domain 9C	0	C3	0.0337987	0.819271	1	0.115241	-0.279291	0	0.0410159	-0.679736	-1
ENSRNOG00000019728	Itgam	integrin subunit alpha M	1	C3	0.0312074	2.91405	1	0.0846879	-0.655505	0	0.00968082	-2.03003	-1
ENSRNOG00000019785	Phtf1	putative homeodomain transcription factor 1	0	C3	0.0159922	0.936868	1	0.114615	-0.481834	0	0.0486368	-0.966383	-1
ENSRNOG00000019854	Napsa	napsin A aspartic peptidase	0	C3	0.0310115	2.07692	1	0.191187	-0.274273	0	0.0104699	-1.63596	-1
ENSRNOG00000019940	Ssr2	signal sequence receptor subunit 2	0	C3	0.0341703	1.38106	1	0.0984776	-0.554236	0	0.0113514	-0.961395	-1
ENSRNOG00000019981	Sdf4	stromal cell derived factor 4	0	C3	0.0125584	1.02817	1	0.0635179	-0.515921	0	0.019962	-0.667413	-1
ENSRNOG00000020465	Ripk3	receptor-interacting serine-threonine kinase 3	0	C3	0.0497943	1.39704	1	0.409044	0.05623	0	0.0148165	-1.1294	-1
ENSRNOG00000020505	Map4k1	mitogen activated protein kinase kinase kinase kinase 1	0	C3	0.0317979	0.935592	1	0.169797	-0.313636	0	0.0419341	-0.859895	-1
ENSRNOG00000020519	Olfm2	olfactomedin 2	0	C3	0.000139915	2.56438	1	0.0665212	-0.833684	0	0.0472069	-2.14967	-1
ENSRNOG00000020693	Tmem138	transmembrane protein 138	0	C3	0.0025888	0.775139	1	0.149931	-0.367235	0	0.0418436	-0.646085	-1
ENSRNOG00000021100	Tnfaip8l2	TNF alpha induced protein 8 like 2	1	C3	0.0159762	3.22584	1	0.0541384	-1.04835	0	0.025909	-2.14115	-1
ENSRNOG00000021155	Ctsk	cathepsin K	0	C3	0.0438053	3.13825	1	0.0880517	-0.629406	0	0.0473167	-2.14363	-1
ENSRNOG00000021161	Fermt3	fermitin family member 3	0	C3	0.0270593	2.65572	1	0.0798999	-0.697771	0	0.0261594	-1.86773	-1
ENSRNOG00000021199	Fcgr1a	Fc fragment of IgG receptor Ia	1	C3	0.0411093	3.35039	1	0.053192	-1.07547	0	0.046665	-2.18523	-1
ENSRNOG00000021424	Cd300lf	Cd300 molecule-like family member F	0	C3	0.0488143	2.79294	1	0.0530009	-1.0798	0	0.0472651	-2.14584	-1
ENSRNOG00000021644	Slc15a3	solute carrier family 15 member 3	0	C3	0.0345267	1.28311	1	0.0842085	-0.660573	0	0.0348735	-1.26695	-1
ENSRNOG00000021887	Cyb561d2	cytochrome b561 family, member D2	0	C3	0.030942	1.08656	1	0.129953	-0.429812	0	0.00925416	-0.794561	-1
ENSRNOG00000021903	Atad5	ATPase family, AAA domain containing 5	0	C3	0.0405965	1.01688	1	0.207672	-0.248423	0	4.45668e-05	-1.02007	-1
ENSRNOG00000022975	Nfam1	NFAT activating protein with ITAM motif 1	0	C3	0.00724347	3.14676	1	0.0531756	-1.07603	0	0.0462782	-2.20374	-1
ENSRNOG00000023317	Colgalt1	collagen beta(1-O)galactosyltransferase 1	0	C3	0.0108233	0.969719	1	0.101312	-0.536971	0	0.0177664	-0.85503	-1
ENSRNOG00000023428	Pik3r5	phosphoinositide-3-kinase, regulatory subunit 5	0	C3	0.0182333	2.33553	1	0.0831795	-0.668962	0	0.0244796	-1.41163	-1
ENSRNOG00000023850	Tbrg1	transforming growth factor beta regulator 1	0	C3	0.017078	1.10808	1	0.0898335	-0.442749	0	0.017655	-0.667732	-1
ENSRNOG00000023896	Dusp6	dual specificity phosphatase 6	0	C3	0.0167157	1.17817	1	0.113435	-0.488628	0	0.0344619	-0.929811	-1
ENSRNOG00000024186	Eef1b2	eukaryotic translation elongation factor 1 beta 2	0	C3	0.0404116	1.05251	1	0.144638	-0.380446	0	0.00775003	-0.655938	-1
ENSRNOG00000024428	Kif20a	kinesin family member 20A	0	C3	0.0118708	2.36411	1	0.0753972	-0.737781	0	0.0138236	-1.72476	-1
ENSRNOG00000024650	Ckap2	cytoskeleton associated protein 2	0	C3	0.0468437	2.18996	1	0.0863415	-0.644507	0	0.0460971	-1.73013	-1
ENSRNOG00000024663	Fkbp15	FK506 binding protein 15	0	C3	0.0474206	0.893563	1	0.134203	-0.416369	0	0.0451966	-0.661574	-1
ENSRNOG00000024931	Ccdc88b	coiled-coil domain containing 88B	0	C3	0.0234725	1.07083	1	0.088982	-0.621945	0	0.006434	-0.887655	-1
ENSRNOG00000025100	Ikbke	inhibitor of nuclear factor kappa B kinase subunit epsilon	0	C3	0.0401028	2.31642	1	0.0605046	-0.937136	0	0.0189861	-1.51269	-1
ENSRNOG00000025126	Palb2	partner and localizer of BRCA2	0	C3	0.00122528	0.946149	1	0.0836572	-0.234929	0	0.00679512	-0.982847	-1
ENSRNOG00000025302	Cdca2	cell division cycle associated 2	0	C3	0.0410262	2.07214	1	0.036766	-0.321368	0	0.0359988	-1.52761	-1
ENSRNOG00000025372	Glce	glucuronic acid epimerase	0	C3	0.0196556	0.737545	1	0.0530856	-0.504531	0	0.0216903	-0.677201	-1
ENSRNOG00000025604	Atad2	ATPase family, AAA domain containing 2	0	C3	0.00835472	1.56224	1	0.113487	-0.488415	0	0.00855158	-1.44238	-1
ENSRNOG00000026203	Pax8	paired box 8	0	C3	0.026013	2.69725	1	0.0661803	-0.839909	0	0.0257295	-2.27864	-1
ENSRNOG00000026235	Hk3	hexokinase 3	0	C3	0.0384512	3.59194	1	0.0670663	-0.827261	0	0.0358981	-2.93808	-1
ENSRNOG00000026589	Dpy19l1	dpy-19 like C-mannosyltransferase 1	0	C3	0.0219668	0.867054	1	0.150716	-0.34939	0	0.0423398	-0.637551	-1
ENSRNOG00000026644	Glipr1	GLI pathogenesis-related 1	0	C3	0.0175637	3.31192	1	0.0518714	-1.10649	0	0.0263606	-2.17722	-1
ENSRNOG00000027017	Rnasel	ribonuclease L	0	C3	0.0335696	1.53701	1	0.0801801	-0.694392	0	0.0405178	-0.985642	-1
ENSRNOG00000027295	LOC108348064	gamma-secretase subunit APH-1B-like	0	C3	0.008637	1.83579	1	0.103557	-0.529549	0	0.0324905	-1.19214	-1
ENSRNOG00000027498	Engase	endo-beta-N-acetylglucosaminidase	0	C3	0.0149795	0.826214	1	0.178155	-0.296133	0	0.0324446	-0.632022	-1
ENSRNOG00000027831	Map7d3	MAP7 domain containing 3	0	C3	0.00177472	1.02653	1	0.0563221	-0.702593	0	0.0361574	-0.762906	-1
ENSRNOG00000028137	Mki67	marker of proliferation Ki-67	0	C3	0.0486419	2.23948	1	0.127223	-0.439861	0	0.0386328	-1.88369	-1
ENSRNOG00000028415	Cdc20	cell division cycle 20	0	C3	0.0136337	1.48171	1	0.18486	-0.2339	0	0.0205505	-1.34932	-1
ENSRNOG00000028638	Il10rb	interleukin 10 receptor subunit beta	0	C3	0.0212877	0.915253	1	0.119639	-0.458468	0	0.0493597	-0.818256	-1
ENSRNOG00000028872	Rai14	retinoic acid induced 14	0	C3	0.0200856	1.49398	1	0.074093	-0.749084	0	0.0420475	-1.49658	-1
ENSRNOG00000029055	Ttk	Ttk protein kinase	0	C3	0.0184099	2.3135	1	0.0730923	-0.759365	0	0.00220016	-1.8602	-1
ENSRNOG00000029784	Pak1	p21 (RAC1) activated kinase 1	0	C3	0.0425255	3.2296	1	0.0581618	-0.971388	0	0.0494245	-2.04565	-1
ENSRNOG00000030216	Abcg3l1	ATP-binding cassette, subfamily G (WHITE), member 3-like 1	0	C3	0.041186	0.667719	1	0.148494	-0.331737	0	0.0287659	-0.806312	-1
ENSRNOG00000030930	Samsn1	SAM domain, SH3 domain and nuclear localization signals, 1	0	C3	0.0149434	2.75206	1	0.075911	-0.731232	0	0.0431715	-2.03183	-1
ENSRNOG00000031058	Was	Wiskott-Aldrich syndrome	0	C3	0.0434781	1.80682	1	0.0635511	-0.882603	0	0.0213475	-1.19887	-1
ENSRNOG00000031287	Cacna2d3	calcium voltage-gated channel auxiliary subunit alpha2delta 3	0	C3	0.0375711	1.76572	1	0.0663496	-0.83679	0	0.0193046	-1.29951	-1
ENSRNOG00000031406	Hps3	HPS3, biogenesis of lysosomal organelles complex 2 subunit 1	0	C3	0.0198144	1.42234	1	0.0765513	-0.725299	0	0.0391342	-1.38872	-1
ENSRNOG00000031896	Chek1	checkpoint kinase 1	0	C3	0.0496396	1.01542	1	0.145938	-0.376679	0	0.0331891	-0.832188	-1
ENSRNOG00000032396	RGD1559575	similar to novel protein	0	C3	0.0216547	2.16477	1	0.0590187	-0.955019	0	0.0144993	-1.85451	-1
ENSRNOG00000032446	Recql4	RecQ like helicase 4	0	C3	0.0368568	0.878112	1	0.12633	-0.443061	0	0.0360427	-0.725713	-1
ENSRNOG00000032844	RT1-Da	RT1 class II, locus Da	0	C3	0.011802	2.39778	1	0.0515602	-1.0614	0	0.0337095	-1.43323	-1
ENSRNOG00000033402	LOC501110	similar to Glutathione S-transferase A1 (GTH1) (HA subunit 1) (GST-epsilon) (GSTA1-1) (GST class-alpha)	0	C3	0.0245998	0.990937	1	0.0718629	-0.771148	0	0.0217361	-0.839149	-1
ENSRNOG00000033527	Pappa1	pappalysin 1	0	C3	0.0429873	1.36879	1	0.0604955	-0.711139	0	0.0249771	-1.33588	-1
ENSRNOG00000033579	Glt8d2	glycosyltransferase 8 domain containing 2	0	C3	0.0280335	2.24898	1	0.0566138	-0.952249	0	0.0039671	-1.34757	-1
ENSRNOG00000033665	Mrgprx2	MAS related GPR family member X2	0	C3	0.0418966	1.42993	1	0.186713	-0.282224	0	0.00301678	-1.56784	-1
ENSRNOG00000033740	Lurap1l	leucine rich adaptor protein 1-like	0	C3	0.0185518	0.919027	1	0.024096	-0.575861	0	0.0324676	-0.776432	-1
ENSRNOG00000036728	Cd300lb	CD300 molecule-like family member b	0	C3	0.0401541	3.43223	1	0.0527258	-1.08941	0	0.0396094	-2.60688	-1
ENSRNOG00000036829	Nckap1l	NCK associated protein 1 like	0	C3	0.00849936	2.75464	1	0.0588166	-0.959893	0	0.0193944	-1.89083	-1
ENSRNOG00000036934	Abhd12	abhydrolase domain containing 12	0	C3	0.0285962	1.1708	1	0.0887339	-0.62355	0	0.0395884	-0.822665	-1
ENSRNOG00000037432	Exo5	exonuclease 5	0	C3	0.0499175	1.72323	1	0.0767702	-0.722117	0	0.0181964	-1.4565	-1
ENSRNOG00000037563	Cd68	Cd68 molecule	0	C3	0.0201615	3.88429	1	0.0517152	-1.11127	0	0.03978	-2.58912	-1
ENSRNOG00000038035	Kif4a	kinesin family member 4A	0	C3	0.0476893	2.1449	1	0.0760901	-0.729365	0	0.0412787	-1.51925	-1
ENSRNOG00000038572	Ncapg	non-SMC condensin I complex, subunit G	0	C3	0.000339373	2.04451	1	0.160207	-0.338703	0	0.0178123	-1.59468	-1
ENSRNOG00000038784	Piezo2	piezo-type mechanosensitive ion channel component 2	0	C3	0.0126137	3.14165	1	0.0604583	-0.938023	0	0.0361038	-2.91225	-1
ENSRNOG00000038835	Cd86	CD86 molecule	0	C3	0.0357129	2.34425	1	0.0701208	-0.791846	0	0.00279132	-1.61595	-1
ENSRNOG00000039390	Slc37a2	solute carrier family 37 member 2	0	C3	0.0468965	2.30488	1	0.181231	-0.291275	0	0.00430397	-1.92733	-1
ENSRNOG00000039740	Cenpk	centromere protein K	0	C3	0.0297122	1.92586	1	0.087967	-0.631084	0	0.0114419	-1.41022	-1
ENSRNOG00000039754	Rab7b	Rab7b, member RAS oncogene family	0	C3	0.0457788	2.42734	1	0.148923	-0.369803	0	0.0261135	-1.59021	-1
ENSRNOG00000042139	Clec4a1	C-type lectin domain family 4, member A1	0	C3	0.0392115	3.39175	1	0.0556435	-1.02328	0	0.019009	-2.03878	-1
ENSRNOG00000042576	Tcp11l1	t-complex 11 like 1	0	C3	0.0389549	0.78745	1	0.175753	-0.300865	0	0.014363	-0.925383	-1
ENSRNOG00000043059	Aplf	aprataxin and PNKP like factor	0	C3	0.0301931	1.38257	1	0.081088	-0.686281	0	0.0352307	-0.747652	-1
ENSRNOG00000043451	Spp1	secreted phosphoprotein 1	1	C3	0.0214037	7.16776	1	0.0541761	-1.04632	0	0.0237821	-4.34481	-1
ENSRNOG00000046196	Icos	inducible T-cell co-stimulator	0	C3	0.0440523	1.33715	1	0.151663	-0.362203	0	0.0467958	-0.842935	-1
ENSRNOG00000046663	Fcgr2a	Fc fragment of IgG, low affinity IIa, receptor	1	C3	0.0167569	3.51462	1	0.0528354	-1.08592	0	0.0490585	-2.05841	-1
ENSRNOG00000046666	LOC108348136	HAUS augmin-like complex subunit 1	0	C3	0.0402953	0.806692	1	0.0561879	-0.263531	0	0.00713921	-0.785973	-1
ENSRNOG00000047367	Card14	caspase recruitment domain family, member 14	0	C3	0.0400954	3.4401	1	0.0784357	-0.71033	0	0.0358433	-2.94773	-1
ENSRNOG00000047606	Bcl2a1	BCL2-related protein A1	0	C3	0.0487924	2.79447	1	0.0878192	-0.632019	0	0.0486362	-2.08343	-1
ENSRNOG00000047800	C5ar1	complement C5a receptor 1	1	C3	0.0438724	3.13345	1	0.0534797	-1.07018	0	0.00399004	-2.12115	-1
ENSRNOG00000047967	Arhgef19	Rho guanine nucleotide exchange factor 19	0	C3	0.0367487	2.02167	1	0.0919809	-0.556677	0	0.0391801	-1.1216	-1
ENSRNOG00000048771	RGD1559482	similar to immunoglobulin superfamily, member 7	0	C3	0.0396827	3.48633	1	0.0656258	-0.847373	0	0.0480238	-2.11952	-1
ENSRNOG00000049033	Racgap1	Rac GTPase-activating protein 1	0	C3	0.0114995	1.21321	1	0.255178	-0.189968	0	0.0394298	-1.28727	-1
ENSRNOG00000049507	44084	septin 10	0	C3	0.0305772	1.29998	1	0.0118183	-0.543296	0	0.0262708	-1.03168	-1
ENSRNOG00000049714	Asap3	ArfGAP with SH3 domain, ankyrin repeat and PH domain 3	0	C3	0.00122924	1.20706	1	0.0845606	-0.467735	0	0.00761371	-1.00941	-1
ENSRNOG00000050395	Ms4a6bl	membrane-spanning 4-domains, subfamily A, member 6B-like	0	C3	0.000193391	0.92449	1	-	-	0	0.00441867	-0.81361	-1
ENSRNOG00000050431	Aspnl1	asporin-like 1	0	C3	0.0408869	3.36052	1	0.0564039	-1.00825	0	0.0462779	-2.2038	-1
ENSRNOG00000050697	Ctsz	cathepsin Z	0	C3	0.0491127	2.76806	1	0.0776038	-0.716693	0	0.0197804	-1.88745	-1
ENSRNOG00000050792	Tnfaip6	TNF alpha induced protein 6	1	C3	0.0495222	2.74875	1	0.103774	-0.528614	0	0.0255689	-1.03826	-1
ENSRNOG00000050819	Birc5	baculoviral IAP repeat-containing 5	0	C3	0.0219328	1.89391	1	0.0975522	-0.560282	0	0.0407668	-1.15142	-1
ENSRNOG00000050849	Leprot	leptin receptor overlapping transcript	0	C3	0.0191185	0.862183	1	0.0991996	-0.549674	0	0.0101501	-0.702127	-1
ENSRNOG00000051450	Abracl	ABRA C-terminal like	0	C3	0.038894	1.61325	1	0.095857	-0.57117	0	0.0335273	-1.15065	-1
ENSRNOG00000051867	Zfp758	zinc finger protein 758	0	C3	0.0294432	0.958376	1	0.0491831	-0.5658	0	0.00249705	-0.79929	-1
ENSRNOG00000052150	LOC102549948	uncharacterized LOC102549948	0	C3	0.000170822	1.26717	1	0.0943014	-0.58119	0	0.0451737	-1.22516	-1
ENSRNOG00000052307	Spats2	spermatogenesis associated, serine-rich 2	0	C3	0.0297016	0.8305	1	0.138249	-0.402072	0	0.0235994	-0.933178	-1
ENSRNOG00000052407	Btk	Bruton tyrosine kinase	1	C3	0.00030848	2.64583	1	0.083638	-0.664311	0	0.00389959	-1.77623	-1
ENSRNOG00000054008	Scamp5	secretory carrier membrane protein 5	0	C3	0.0118107	2.07763	1	0.0620147	-0.910569	0	0.0317742	-1.62732	-1
ENSRNOG00000054011	Tbc1d8b	TBC1 domain family member 8B	0	C3	0.0116211	1.04529	1	0.0408466	-0.366182	0	0.0186256	-0.865788	-1
ENSRNOG00000054031	LOC102549726	uncharacterized LOC102549726	0	C3	0.0184282	1.58779	1	0.0783911	-0.711044	0	0.0288105	-1.29668	-1
ENSRNOG00000054524	Tnip3	TNFAIP3 interacting protein 3	0	C3	0.000193391	0.92449	1	0.133563	-0.41896	0	0.00441867	-0.81361	-1
ENSRNOG00000056069	Kif11	kinesin family member 11	0	C3	0.0351455	2.34654	1	0.085451	-0.650173	0	0.0024053	-1.90985	-1
ENSRNOG00000056219	Olr1	oxidized low density lipoprotein receptor 1	1	C3	0.0400299	3.4459	1	0.158033	-0.344045	0	0.0455136	-2.25482	-1
ENSRNOG00000056658	Xylt1	xylosyltransferase 1	0	C3	0.0458565	0.66165	1	0.0015202	-0.38571	0	0.0413455	-0.663997	-1
ENSRNOG00000057760	Stil	STIL, centriolar assembly protein	0	C3	0.0231021	2.07631	1	0.126668	-0.441782	0	0.0209149	-1.72039	-1
ENSRNOG00000057855	F5	coagulation factor V	0	C3	0.0438905	3.13134	1	0.0524834	-1.09661	0	0.0428403	-2.3993	-1
ENSRNOG00000058470	Col12a1	collagen type XII alpha 1 chain	0	C3	0.0331688	4.23496	1	0.0597308	-0.946703	0	0.0358632	-2.94601	-1
ENSRNOG00000058500	LOC103694908	low affinity immunoglobulin gamma Fc region receptor III-like	0	C3	0.000202799	1.34428	1	0.0655656	-0.848582	0	0.00233648	-1.39657	-1
ENSRNOG00000058645	Tnc	tenascin C	0	C3	0.0226352	6.64473	1	0.0750452	-0.741368	0	0.0292992	-3.42606	-1
ENSRNOG00000058805	Aida	axin interactor, dorsalization associated	0	C3	0.0430225	0.845442	1	0.190014	-0.276601	0	0.0277789	-0.635709	-1
ENSRNOG00000058940	Rab11fip1	RAB11 family interacting protein 1	0	C3	0.00057778	1.59455	1	0.260285	-0.184653	0	0.0146349	-1.13518	-1
ENSRNOG00000059474	Mob1a	MOB kinase activator 1A	0	C3	0.0368514	0.675666	1	0.101892	-0.321769	0	0.00145497	-0.592324	-1
ENSRNOG00000059702	Tex9	testis expressed 9	0	C3	0.00807416	1.83798	1	0.0630994	-0.892907	0	0.0497942	-1.16481	-1
ENSRNOG00000059947	Sdc1	syndecan 1	1	C3	0.0390259	3.53367	1	0.0652813	-0.854484	0	0.0405835	-2.54958	-1
ENSRNOG00000060100	Knl1	kinetochore scaffold 1	0	C3	0.0166364	2.22398	1	0.0688974	-0.799395	0	0.00943636	-1.81497	-1
ENSRNOG00000060356	Kif15	kinesin family member 15	0	C3	0.0342595	1.52559	1	0.0933216	-0.5882	0	0.0401534	-1.71744	-1
ENSRNOG00000061216	Tubb5	tubulin, beta 5 class I	0	C3	0.0175506	1.16274	1	0.124597	-0.417258	0	0.0445923	-0.728947	-1
ENSRNOG00000000610	Cisd1	CDGSH iron sulfur domain 1	0	C4	0.0431499	-1.08349	-1	0.0466899	0.822438	1	0.0271936	1.23952	1
ENSRNOG00000001182	Ndufv3	NADH:ubiquinone oxidoreductase subunit V3	0	C4	0.0114027	-1.46629	-1	0.00188411	0.934654	1	0.0433609	1.45432	1
ENSRNOG00000001211	RGD1303003	homolog of zebrafish ES1	0	C4	0.0300465	-1.7632	-1	0.0365931	0.938783	1	0.0201226	1.45477	1
ENSRNOG00000001551	Atp5j	ATP synthase, H+ transporting, mitochondrial Fo complex, subunit F6	0	C4	0.0277262	-1.11168	-1	0.0394399	0.788874	1	0.0229558	1.10445	1
ENSRNOG00000001596	Atp5g3	ATP synthase, H+ transporting, mitochondrial Fo complex, subunit C3 (subunit 9)	0	C4	0.0197518	-1.51816	-1	0.0484269	1.12242	1	0.00141827	1.30223	1
ENSRNOG00000001880	Dgcr6	DiGeorge syndrome critical region gene 6	0	C4	0.0140854	-0.864774	-1	0.00937411	0.622793	1	0.00779853	0.996524	1
ENSRNOG00000001991	Atp5o	ATP synthase, H+ transporting, mitochondrial F1 complex, O subunit	0	C4	0.0221235	-1.2558	-1	0.0387276	0.867017	1	0.0301317	1.21661	1
ENSRNOG00000002721	Ndufb4	NADH:ubiquinone oxidoreductase subunit B4	0	C4	0.0094334	-1.12847	-1	0.0218041	0.760972	1	0.0141198	1.22467	1
ENSRNOG00000002827	Rbfox1	RNA binding fox-1 homolog 1	0	C4	0.00150648	-2.56352	-1	0.0482647	1.58174	1	0.0284991	2.26177	1
ENSRNOG00000003150	Mpc2	mitochondrial pyruvate carrier 2	0	C4	0.0127884	-1.31092	-1	0.0163092	0.882424	1	0.030814	1.15366	1
ENSRNOG00000003626	Atp5h	ATP synthase, H+ transporting, mitochondrial Fo complex, subunit d	0	C4	0.0325656	-1.17238	-1	0.0487314	0.807411	1	0.0243256	1.15886	1
ENSRNOG00000003998	Sgca	sarcoglycan, alpha	0	C4	0.0139819	-1.66597	-1	0.0277378	1.13743	1	0.0273293	1.55521	1
ENSRNOG00000004608	Pam16	presequence translocase associated motor 16	0	C4	0.0467793	-0.936282	-1	0.00958317	0.7398	1	0.0222244	1.22835	1
ENSRNOG00000004629	Fkbp3	FK506 binding protein 3	0	C4	0.00732969	-0.881661	-1	0.046597	0.626469	1	0.0206436	0.970226	1
ENSRNOG00000005668	Ndufa8	NADH:ubiquinone oxidoreductase subunit A8	0	C4	0.000166984	-1.19651	-1	0.0355788	0.851283	1	0.0329853	1.28076	1
ENSRNOG00000005698	Ndufa5	NADH:ubiquinone oxidoreductase subunit A5	0	C4	0.0396516	-1.19233	-1	0.025513	0.83087	1	0.0297693	1.15581	1
ENSRNOG00000007235	Atp5g1	ATP synthase, H+ transporting, mitochondrial Fo complex, subunit C1 (subunit 9)	0	C4	0.00865377	-1.77902	-1	0.0402839	1.19219	1	0.0195799	1.58341	1
ENSRNOG00000007407	Ndufa12	NADH:ubiquinone oxidoreductase subunit A12	0	C4	0.0263843	-1.29589	-1	0.0497045	0.818906	1	0.04314	1.146	1
ENSRNOG00000007967	Sdhb	succinate dehydrogenase complex iron sulfur subunit B	0	C4	0.0336837	-1.44233	-1	0.0490567	0.892859	1	0.0182409	1.29429	1
ENSRNOG00000008210	Ky	kyphoscoliosis peptidase	0	C4	0.0155845	-2.86716	-1	0.0438709	1.73887	1	0.0340726	2.38046	1
ENSRNOG00000008329	Ndufb11	NADH:ubiquinone oxidoreductase subunit B11	0	C4	0.015418	-1.45146	-1	0.0401445	1.00922	1	0.0151127	1.44648	1
ENSRNOG00000008566	Mrpl15	mitochondrial ribosomal protein L15	0	C4	0.0240746	-1.02665	-1	0.0208182	0.622871	1	0.0388839	1.036	1
ENSRNOG00000008569	Ndufa6	NADH:ubiquinone oxidoreductase subunit A6	0	C4	0.0139141	-1.1357	-1	0.00867467	0.758423	1	0.0102399	1.08502	1
ENSRNOG00000008761	Ncs1	neuronal calcium sensor 1	0	C4	0.0392541	-1.21438	-1	0.0104736	0.768267	1	0.0143689	1.08428	1
ENSRNOG00000009063	Dnajc15	DnaJ heat shock protein family (Hsp40) member C15	0	C4	0.0328581	-1.10974	-1	0.049529	0.755932	1	0.0317846	1.08189	1
ENSRNOG00000009155	Ndufs3	NADH:ubiquinone oxidoreductase core subunit S3	0	C4	0.0129946	-1.5961	-1	0.0400284	1.04554	1	0.0162688	1.46983	1
ENSRNOG00000009364	Ndufb9	NADH:ubiquinone oxidoreductase subunit B9	0	C4	0.025714	-1.2587	-1	0.0248626	0.870904	1	0.00292568	1.23662	1
ENSRNOG00000009888	Timm8b	translocase of inner mitochondrial membrane 8 homolog B	0	C4	0.00812219	-0.801628	-1	0.0172074	0.609162	1	0.0383399	0.871662	1
ENSRNOG00000010047	Ddit4l	DNA-damage-inducible transcript 4-like	0	C4	0.013951	-2.6509	-1	0.0471401	1.62031	1	0.0267368	2.10868	1
ENSRNOG00000010092	Magix	MAGI family member, X-linked	0	C4	0.0141085	-3.03513	-1	0.0385606	1.96667	1	0.00251802	2.53479	1
ENSRNOG00000010363	Mrps23	mitochondrial ribosomal protein S23	0	C4	0.0232116	-1.0524	-1	0.0151194	0.749484	1	0.00566719	1.09729	1
ENSRNOG00000010673	Eral1	Era-like 12S mitochondrial rRNA chaperone 1	0	C4	0.0258416	-0.956139	-1	0.0153697	0.677462	1	0.0257904	0.969113	1
ENSRNOG00000010697	Hadh	hydroxyacyl-CoA dehydrogenase	0	C4	0.0365258	-2.38455	-1	0.0472534	1.6167	1	0.0281282	2.17001	1
ENSRNOG00000010807	Cox6c	cytochrome c oxidase subunit 6C	0	C4	0.00845307	-1.02912	-1	0.0429191	0.725118	1	0.0181505	1.04309	1
ENSRNOG00000010819	Hspa4l	heat shock protein family A (Hsp70) member 4 like	0	C4	0.0377888	-1.04253	-1	0.0145645	0.609769	1	0.0260873	0.923134	1
ENSRNOG00000010984	Anxa11	annexin A11	0	C4	0.0145489	-1.06028	-1	0.0248858	0.650583	1	0.0122493	1.02498	1
ENSRNOG00000011260	Cmbl	carboxymethylenebutenolidase homolog	0	C4	0.0138105	-2.15905	-1	0.038134	1.54148	1	0.0168384	2.1366	1
ENSRNOG00000011912	Tmem38a	transmembrane protein 38a	0	C4	0.0214156	-1.63545	-1	0.0470332	1.16354	1	0.0288865	1.56111	1
ENSRNOG00000011949	Ndufb5	NADH:ubiquinone oxidoreductase subunit B5	0	C4	0.0221119	-1.38735	-1	0.0341102	0.868453	1	0.00456089	1.32155	1
ENSRNOG00000011994	Perp	PERP, TP53 apoptosis effector	0	C4	0.0353578	-1.98867	-1	0.0482486	1.58283	1	0.00838445	2.14458	1
ENSRNOG00000012123	Fdx1	ferredoxin 1	0	C4	0.0176429	-0.916724	-1	0.0490334	0.672619	1	0.0240077	0.988094	1
ENSRNOG00000012410	S100a1	S100 calcium binding protein A1	0	C4	0.0391955	-1.684	-1	0.0289586	1.09457	1	0.0227291	1.82676	1
ENSRNOG00000012447	Setd6	SET domain containing 6	0	C4	0.012701	-1.06642	-1	0.0475803	0.949515	1	0.0485457	0.88559	1
ENSRNOG00000012550	Uqcrh	ubiquinol-cytochrome c reductase hinge protein	0	C4	0.00773316	-0.789683	-1	0.0396619	0.59468	1	0.00692161	0.842876	1
ENSRNOG00000013097	LOC691485	hypothetical protein LOC691485	0	C4	0.00939821	-2.45281	-1	0.0468057	1.63493	1	0.00533097	2.12192	1
ENSRNOG00000013532	Pgam2	phosphoglycerate mutase 2	0	C4	0.0342228	-2.3076	-1	0.0375429	1.52737	1	0.020329	1.95368	1
ENSRNOG00000013766	Acaa2	acetyl-CoA acyltransferase 2	0	C4	0.0475656	-2.66987	-1	0.042233	1.81106	1	0.0112099	2.40187	1
ENSRNOG00000013974	Fahd2a	fumarylacetoacetate hydrolase domain containing 2A	0	C4	0.0179455	-1.3081	-1	0.0381804	0.708909	1	0.0406554	1.2206	1
ENSRNOG00000014192	Naa30	N(alpha)-acetyltransferase 30, NatC catalytic subunit	0	C4	0.0191032	-1.03875	-1	0.0151891	0.660336	1	0.0185103	0.85234	1
ENSRNOG00000014526	Cars2	cysteinyl-tRNA synthetase 2, mitochondrial	0	C4	0.027818	-1.17644	-1	0.0109924	0.657818	1	0.0446775	1.07331	1
ENSRNOG00000014625	Atp5d	ATP synthase, H+ transporting, mitochondrial F1 complex, delta subunit	0	C4	0.0439741	-1.30642	-1	0.0230352	0.96637	1	0.000362433	1.34333	1
ENSRNOG00000014641	Rpl3l	ribosomal protein L3-like	0	C4	0.0283413	-2.63655	-1	0.0401187	1.89669	1	0.0449654	2.6229	1
ENSRNOG00000014656	Cox8b	cytochrome c oxidase, subunit VIIIb	0	C4	0.0418143	-2.03426	-1	0.046073	1.52678	1	0.0230705	1.89195	1
ENSRNOG00000015385	Pink1	PTEN induced putative kinase 1	0	C4	0.0155811	-2.11672	-1	0.0386347	1.29785	1	0.0263134	1.95904	1
ENSRNOG00000015541	Gnb3	G protein subunit beta 3	0	C4	0.0290919	-2.12648	-1	0.0449829	1.69714	1	0.0190313	2.3331	1
ENSRNOG00000016033	Endog	endonuclease G	0	C4	0.02141	-1.55265	-1	0.0460266	1.01469	1	0.0476222	1.57349	1
ENSRNOG00000016327	Mcee	methylmalonyl CoA epimerase	0	C4	0.0231935	-1.12812	-1	0.0402607	0.824236	1	0.0304024	1.1714	1
ENSRNOG00000016459	Eif3j	eukaryotic translation initiation factor 3, subunit J	0	C4	0.0491375	-0.981946	-1	0.0302723	0.631441	1	0.0391323	0.881115	1
ENSRNOG00000016484	Gstk1	glutathione S-transferase kappa 1	0	C4	0.024623	-1.37269	-1	0.0429423	0.875829	1	0.0453788	1.46716	1
ENSRNOG00000016660	Cox5b	cytochrome c oxidase subunit 5B	0	C4	0.0118887	-1.40512	-1	0.0388747	0.920312	1	0.0109588	1.359	1
ENSRNOG00000016827	Slc38a3	solute carrier family 38, member 3	0	C4	0.00847057	-2.39302	-1	0.00562395	1.50672	1	0.00220343	1.92883	1
ENSRNOG00000016838	Pla2g5	phospholipase A2, group V	0	C4	0.0313306	-1.37634	-1	0.026375	1.12529	1	0.0138282	1.37148	1
ENSRNOG00000016952	Uqcr11	ubiquinol-cytochrome c reductase, complex III subunit XI	0	C4	0.0253855	-1.39836	-1	0.0214428	0.944815	1	0.0182639	1.37963	1
ENSRNOG00000017250	Gmpr	guanosine monophosphate reductase	0	C4	0.0301601	-1.41428	-1	0.0242793	0.91077	1	0.0294298	1.34251	1
ENSRNOG00000017571	Ndufa2	NADH:ubiquinone oxidoreductase subunit A2	0	C4	0.024329	-1.154	-1	0.00487805	0.795834	1	0.0333281	1.09963	1
ENSRNOG00000017646	RGD1309651	similar to 1190005I06Rik protein	0	C4	0.0031104	-1.98664	-1	0.00810427	1.45255	1	0.00137436	1.59799	1
ENSRNOG00000017851	Etfb	electron transfer flavoprotein beta subunit	0	C4	0.0247421	-1.59693	-1	0.0437398	0.982764	1	0.0292489	1.60166	1
ENSRNOG00000017955	Nudt8	nudix hydrolase 8	0	C4	0.00879259	-1.90387	-1	0.00972254	1.46755	1	0.0285221	2.00472	1
ENSRNOG00000017983	Ubac1	UBA domain containing 1	0	C4	0.0379247	-1.04455	-1	0.00981546	0.585716	1	0.0171366	1.02381	1
ENSRNOG00000018712	Camk2a	calcium/calmodulin-dependent protein kinase II alpha	0	C4	0.0130777	-1.83817	-1	0.0199148	1.39513	1	0.035871	1.60595	1
ENSRNOG00000018825	Dcaf11	DDB1 and CUL4 associated factor 11	0	C4	0.0199436	-1.24545	-1	0.0353336	0.811137	1	0.0312662	1.1824	1
ENSRNOG00000019019	Fitm1	fat storage-inducing transmembrane protein 1	0	C4	0.0128196	-2.32637	-1	0.0476936	1.60161	1	0.0486335	2.37453	1
ENSRNOG00000019428	Higd1a	HIG1 hypoxia inducible domain family, member 1A	0	C4	0.0445897	-0.945054	-1	0.0148432	0.75086	1	0.0487036	1.0006	1
ENSRNOG00000020460	Banf1	barrier to autointegration factor 1	0	C4	0.00236661	-1.09194	-1	0.00276681	0.855969	1	0.0345937	1.25135	1
ENSRNOG00000020602	Ndufa13	NADH:ubiquinone oxidoreductase subunit A13	0	C4	0.0148056	-1.38049	-1	0.022599	0.930798	1	0.0201684	1.3426	1
ENSRNOG00000020753	Bnip1	BCL2 interacting protein 1	0	C4	0.00779115	-1.18149	-1	0.0342496	0.601857	1	0.00267728	1.04875	1
ENSRNOG00000021088	Tmod4	tropomodulin 4	0	C4	0.0170362	-2.55771	-1	0.037912	1.67288	1	0.0110277	2.28884	1
ENSRNOG00000021139	Esrra	estrogen related receptor, alpha	0	C4	0.00815167	-1.63168	-1	0.00697638	0.855871	1	0.0226144	1.3751	1
ENSRNOG00000021174	Macrod1	MACRO domain containing 1	0	C4	0.0164328	-2.87224	-1	0.0249555	1.79451	1	0.0167696	2.5917	1
ENSRNOG00000021314	Fdft1	farnesyl diphosphate farnesyl transferase 1	0	C4	0.00295223	-1.65309	-1	0.0266331	1.07512	1	0.0446546	1.3888	1
ENSRNOG00000021808	Tecr	trans-2,3-enoyl-CoA reductase	0	C4	0.00771873	-1.65066	-1	0.0432211	1.16024	1	0.0219072	1.69671	1
ENSRNOG00000021812	Scx	scleraxis bHLH transcription factor	0	C4	0.0158404	-2.06258	-1	0.0183043	1.33112	1	0.0417388	1.7752	1
ENSRNOG00000022748	Tmem126a	transmembrane protein 126A	0	C4	0.0473362	-1.20131	-1	0.0434714	0.82925	1	0.045991	1.25195	1
ENSRNOG00000024309	Cox6b1	cytochrome c oxidase subunit 6B1	0	C4	0.0243743	-0.965783	-1	0.00418118	0.6759	1	0.00822716	0.943018	1
ENSRNOG00000024616	LOC100362783	Uncharacterized protein C7orf61 homolog	0	C4	0.00444213	-1.48083	-1	0.0114002	0.970822	1	0.0168154	1.63586	1
ENSRNOG00000025443	Map1lc3a	microtubule-associated protein 1 light chain 3 alpha	0	C4	0.0300396	-1.59669	-1	0.00403407	1.10003	1	0.0487934	1.68494	1
ENSRNOG00000026049	Qrsl1	glutaminyl-tRNA synthase (glutamine-hydrolyzing)-like 1	0	C4	0.0492902	-1.22089	-1	0.0152123	0.77942	1	0.0362335	1.26095	1
ENSRNOG00000026432	Syt7	synaptotagmin 7	0	C4	0.0200131	-1.96461	-1	0.0165828	1.07338	1	0.00408245	1.29739	1
ENSRNOG00000026548	Dhrs7c	dehydrogenase/reductase 7C	0	C4	0.0327955	-3.00842	-1	0.000699445	2.31192	1	0.0406262	2.89138	1
ENSRNOG00000026616	Ndufb2	NADH:ubiquinone oxidoreductase subunit B2	0	C4	0.0472523	-1.19925	-1	0.0317925	0.917747	1	0.0181046	1.2927	1
ENSRNOG00000027514	Ube2m	ubiquitin-conjugating enzyme E2M	0	C4	0.0353853	-0.981288	-1	0.00661505	0.646756	1	0.019941	0.960947	1
ENSRNOG00000028717	Ndufb7	NADH:ubiquinone oxidoreductase subunit B7	0	C4	0.0050197	-1.27274	-1	0.0369906	0.928583	1	0.0281053	1.28576	1
ENSRNOG00000028884	Atp5l	ATP synthase, H+ transporting, mitochondrial Fo complex, subunit G	0	C4	0.0334921	-1.1617	-1	0.0293199	0.809843	1	0.021027	1.04628	1
ENSRNOG00000032443	Lmod3	leiomodin 3	0	C4	0.0212973	-1.57192	-1	0.0401678	1.22647	1	0.0132167	1.24401	1
ENSRNOG00000033722	Rnf207	ring finger protein 207	0	C4	0.0367787	-1.64477	-1	0.0288528	0.928167	1	0.0439776	1.29664	1
ENSRNOG00000036827	Ppp1r1a	protein phosphatase 1, regulatory (inhibitor) subunit 1A	0	C4	0.0398523	-1.26913	-1	0.0380462	0.873749	1	0.0300859	1.60026	1
ENSRNOG00000037137	Svip	small VCP interacting protein	0	C4	0.00513198	-1.1144	-1	0.0455439	0.818471	1	0.021704	1.20318	1
ENSRNOG00000042869	LOC103693430	up-regulated during skeletal muscle growth protein 5	0	C4	0.00649921	-1.19377	-1	0.0234146	0.858521	1	0.0176104	1.09665	1
ENSRNOG00000042903	Cox7a2	cytochrome c oxidase subunit VIIa polypeptide 2	0	C4	0.0129533	-1.31992	-1	0.0392773	0.910761	1	0.034207	1.22521	1
ENSRNOG00000043031	Rd3l	retinal degeneration 3-like	0	C4	0.0327739	-2.71948	-1	0.0413341	1.845	1	0.0402287	2.49614	1
ENSRNOG00000045686	Nfs1	NFS1 cysteine desulfurase	0	C4	0.0292774	-1.32461	-1	0.000227126	0.744478	1	0.0157	1.22522	1
ENSRNOG00000046763	Adssl1	adenylosuccinate synthase like 1	0	C4	0.0164481	-2.20675	-1	0.0496702	1.53371	1	0.0219531	1.9562	1
ENSRNOG00000047653	Crybb1	crystallin, beta B1	0	C4	0.013828	-2.56722	-1	0.0273042	1.45851	1	0.0467266	2.5118	1
ENSRNOG00000048320	Ndufa11	NADH:ubiquinone oxidoreductase subunit A11	0	C4	0.00740974	-1.31676	-1	0.0349129	0.945654	1	0.0215664	1.32721	1
ENSRNOG00000050315	Dcxr	dicarbonyl and L-xylulose reductase	0	C4	0.00812494	-1.3664	-1	0.00847077	0.92111	1	0.0430037	1.30365	1
ENSRNOG00000051286	LOC100911516	coiled-coil-helix-coiled-coil-helix domain-containing protein 2, mitochondrial-like	0	C4	0.0392754	-1.03962	-1	0.0258046	0.714478	1	0.0095137	0.630506	1
ENSRNOG00000051711	Kpna1	karyopherin subunit alpha 1	0	C4	0.0408174	-0.914608	-1	0.0426739	0.670362	1	0.0176334	0.773507	1
ENSRNOG00000052498	Grb14	growth factor receptor bound protein 14	0	C4	0.0140423	-0.965635	-1	0.0468293	0.669672	1	0.00227028	1.03898	1
ENSRNOG00000055647	Rbfa	ribosome binding factor A	0	C4	0.038096	-0.92269	-1	0.0310156	0.620395	1	0.013353	0.889268	1
ENSRNOG00000055765	LOC103694863	ras-like protein family member 10B	0	C4	0.0469124	-1.71203	-1	0.00224029	1.00365	1	0.00437869	1.36401	1
ENSRNOG00000057620	Slc6a8	solute carrier family 6 member 8	0	C4	0.0235584	-1.54878	-1	0.0274926	0.742829	1	0.0332363	1.25033	1
ENSRNOG00000059348	LOC103694902	ubiquitin-conjugating enzyme E2 B	0	C4	0.0127387	-1.04891	-1	0.000536843	0.647819	1	0.00306331	1.21671	1
ENSRNOG00000061429	Rph3al	rabphilin 3A-like (without C2 domains)	0	C4	0.0249334	-1.81528	-1	0.0456136	1.25921	1	0.0493767	1.61813	1
ENSRNOG00000000012	Tcf15	transcription factor 15	0	C5	0.0472398	-1.69412	-1	0.0136043	1.04487	1	0.0802697	1.34375	0
ENSRNOG00000000386	Pbld1	phenazine biosynthesis-like protein domain containing 1	0	C5	0.0243798	-1.6374	-1	0.0417034	0.684056	1	0.0831592	1.28074	0
ENSRNOG00000000406	Ros1	ROS proto-oncogene 1 , receptor tyrosine kinase	0	C5	0.013807	-2.15898	-1	0.0495488	1.53957	1	0.0751217	1.44646	0
ENSRNOG00000000466	Hsd17b8	hydroxysteroid (17-beta) dehydrogenase 8	0	C5	0.020606	-1.31828	-1	0.0351529	0.913668	1	0.0770429	1.38525	0
ENSRNOG00000000498	Anks1a	ankyrin repeat and sterile alpha motif domain containing 1A	0	C5	0.0152886	-1.64977	-1	0.0499729	0.985639	1	0.0634107	1.464	0
ENSRNOG00000000920	Phkg1	phosphorylase kinase catalytic subunit gamma 1	0	C5	0.0300462	-2.4635	-1	0.0328825	2.25879	1	0.057665	2.05183	0
ENSRNOG00000001173	Cabp1	calcium binding protein 1	0	C5	0.00905711	-2.2368	-1	0.0110853	0.989689	1	0.051592	1.17514	0
ENSRNOG00000001338	Hpd	4-hydroxyphenylpyruvate dioxygenase	0	C5	0.0336891	-1.63561	-1	0.0460498	1.43858	1	0.0535001	2.13653	0
ENSRNOG00000001736	Bdh1	3-hydroxybutyrate dehydrogenase 1	0	C5	0.0356522	-1.11599	-1	0.0215821	0.619089	1	0.109293	0.838012	0
ENSRNOG00000002128	Ppat	phosphoribosyl pyrophosphate amidotransferase	0	C5	0.0268516	-0.643703	-1	0.0319551	0.581939	1	0.0842725	0.738737	0
ENSRNOG00000003984	Apln	apelin	0	C5	0.0108534	-1.99051	-1	0.00822042	1.1867	1	0.0776039	1.20787	0
ENSRNOG00000004206	Glrx5	glutaredoxin 5	0	C5	0.0365221	-1.33093	-1	0.0364176	0.852592	1	0.0805411	1.33842	0
ENSRNOG00000004219	Dhps	deoxyhypusine synthase	0	C5	0.0490745	-1.23256	-1	0.0161156	0.767576	1	0.0942174	1.05963	0
ENSRNOG00000004640	Mtfp1	mitochondrial fission process 1	0	C5	0.0238454	-2.19766	-1	0.00919344	1.59138	1	0.0532585	2.15206	0
ENSRNOG00000004726	Mapkapk2	mitogen-activated protein kinase-activated protein kinase 2	0	C5	0.0321686	-1.36992	-1	0.0393702	0.745808	1	0.050603	1.26097	0
ENSRNOG00000004980	Rangrf	RAN guanine nucleotide release factor	0	C5	0.017446	-1.4696	-1	0.00837786	0.905748	1	0.0776653	1.3927	0
ENSRNOG00000005133	Mapt	microtubule-associated protein tau	0	C5	0.0340919	-1.40157	-1	0.0497277	0.667037	1	0.064224	1.13215	0
ENSRNOG00000005530	Rps6kl1	ribosomal protein S6 kinase-like 1	0	C5	0.0328503	-1.73229	-1	0.0136508	0.731386	1	0.0923022	1.09209	0
ENSRNOG00000005798	Cav3	caveolin 3	0	C5	0.0158574	-1.02719	-1	0.019187	0.814782	1	0.061936	1.12925	0
ENSRNOG00000006119	Slc7a15	solute carrier family 7 (cationic amino acid transporter, y+ system), member 15	0	C5	0.0243717	-2.2003	-1	0.0270357	1.35178	1	0.0587746	2.00066	0
ENSRNOG00000006444	Fkbp4	FK506 binding protein 4	0	C5	0.0402949	-1.77161	-1	0.0322519	1.00215	1	0.0704768	1.57669	0
ENSRNOG00000007387	Per1	period circadian clock 1	0	C5	0.0334768	-0.871259	-1	0.0287831	0.816315	1	0.0647903	1.15213	0
ENSRNOG00000008256	Mrpl38	mitochondrial ribosomal protein L38	0	C5	0.0113885	-1.35717	-1	0.0481172	0.923128	1	0.0751903	1.44467	0
ENSRNOG00000008423	Gpr22	G protein-coupled receptor 22	0	C5	0.0121618	-1.12214	-1	0.003474	0.810203	1	0.0797243	1.35478	0
ENSRNOG00000009348	Nos3	nitric oxide synthase 3	0	C5	0.0144546	-1.87239	-1	0.00567041	0.957755	1	0.102357	0.889031	0
ENSRNOG00000009536	Pgp	phosphoglycolate phosphatase	0	C5	0.00816911	-1.06282	-1	0.016495	0.651223	1	0.0898781	0.986229	0
ENSRNOG00000010077	Smarcd3	SWI/SNF related, matrix associated, actin dependent regulator of chromatin, subfamily d, member 3	0	C5	0.0392735	-1.13151	-1	0.0186914	0.795825	1	0.0968676	1.01189	0
ENSRNOG00000010259	Esrrb	estrogen-related receptor beta	0	C5	0.0419411	-1.15015	-1	0.0241038	0.945276	1	0.0684952	1.12012	0
ENSRNOG00000010580	Acot7	acyl-CoA thioesterase 7	0	C5	0.0388947	-1.06138	-1	0.0336611	0.689995	1	0.0722552	1.12277	0
ENSRNOG00000011189	Acy1	aminoacylase 1	0	C5	0.0117313	-1.20951	-1	0.00900761	0.759233	1	0.0893413	1.08621	0
ENSRNOG00000011427	Hr	HR, lysine demethylase and nuclear receptor corepressor	0	C5	0.0439552	-0.754032	-1	0.00686024	0.65228	1	0.124548	0.366706	0
ENSRNOG00000011648	Aqp1	aquaporin 1	0	C5	0.021066	-1.6589	-1	0.0265634	0.888049	1	0.0757242	1.34878	0
ENSRNOG00000012049	Sox7	SRY box 7	0	C5	0.0158998	-1.81063	-1	0.00654536	0.836156	1	0.139627	0.556505	0
ENSRNOG00000012236	Hddc3	HD domain containing 3	0	C5	0.0159535	-1.08251	-1	0.034598	0.761321	1	0.0897383	1.13637	0
ENSRNOG00000012303	Apobec2	apolipoprotein B mRNA editing enzyme catalytic subunit 2	0	C5	0.0177223	-1.30786	-1	0.0384308	0.976208	1	0.0511004	1.37866	0
ENSRNOG00000012369	Fam174b	family with sequence similarity 174, member B	0	C5	0.0110346	-1.54019	-1	0.0493483	1.13349	1	0.0826312	1.2918	0
ENSRNOG00000012495	Podxl	podocalyxin-like	0	C5	0.0114176	-1.33902	-1	0.0181236	0.654687	1	0.113963	0.780706	0
ENSRNOG00000012622	Mmp15	matrix metallopeptidase 15	0	C5	0.014172	-1.57515	-1	0.0361853	0.858848	1	0.0582848	1.15571	0
ENSRNOG00000012736	Sssca1	Sjogren syndrome/scleroderma autoantigen 1	0	C5	0.0332832	-0.916399	-1	0.0221603	0.772571	1	0.0677717	1.07013	0
ENSRNOG00000013364	Hey2	hes-related family bHLH transcription factor with YRPW motif 2	0	C5	0.0118052	-0.633058	-1	0.0305588	0.611553	1	0.156415	0.461796	0
ENSRNOG00000013468	Fam213b	family with sequence similarity 213, member B	0	C5	0.00773259	-1.11786	-1	0.00160279	0.721221	1	0.0731878	1.22051	0
ENSRNOG00000014083	Iqsec3	IQ motif and Sec7 domain 3	0	C5	0.0276441	-1.86497	-1	0.0364821	0.976325	1	0.0713855	1.54728	0
ENSRNOG00000014751	Ret	ret proto-oncogene	0	C5	0.0405738	-1.30001	-1	0.0101716	1.15134	1	0.100156	0.961435	0
ENSRNOG00000014761	Rasd2	RASD family, member 2	0	C5	0.0248874	-2.25604	-1	0.0460963	1.63362	1	0.0550098	2.05661	0
ENSRNOG00000014806	Pnkd	paroxysmal nonkinesigenic dyskinesia	0	C5	0.00834128	-1.41954	-1	0.00766551	0.919793	1	0.0551684	1.26804	0
ENSRNOG00000015206	Alad	aminolevulinate dehydratase	0	C5	0.0112654	-1.17877	-1	0.0295238	0.728128	1	0.0618469	1.04181	0
ENSRNOG00000015479	Mrps34	mitochondrial ribosomal protein S34	0	C5	0.0368102	-1.1795	-1	0.0266796	0.79752	1	0.0815946	1.18802	0
ENSRNOG00000015691	Fam212b	family with sequence similarity 212, member B	0	C5	0.0454516	-1.74785	-1	0.0498619	1.19221	1	0.073119	1.42827	0
ENSRNOG00000015866	Hint2	histidine triad nucleotide binding protein 2	0	C5	0.0146377	-1.14063	-1	0.0498206	0.718535	1	0.0873266	1.10197	0
ENSRNOG00000016062	Snta1	syntrophin, alpha 1	0	C5	0.0031426	-1.31341	-1	0.0412776	0.684657	1	0.0666241	1.12344	0
ENSRNOG00000016483	Myo16	myosin XVI	0	C5	0.042947	-3.02941	-1	0.0470177	1.62552	1	0.0616978	1.87605	0
ENSRNOG00000016855	B3galnt2	beta-1,3-N-acetylgalactosaminyltransferase 2	0	C5	0.0439996	-1.05605	-1	0.0314131	0.65609	1	0.0595432	0.927313	0
ENSRNOG00000017248	Prkag3	protein kinase AMP-activated non-catalytic subunit gamma 3	0	C5	0.0423255	-1.81024	-1	0.0154394	0.888316	1	0.080009	1.35145	0
ENSRNOG00000017372	Higd2a	HIG1 hypoxia inducible domain family, member 2A	0	C5	0.0495087	-0.820574	-1	0.0196232	0.581243	1	0.0601049	0.754006	0
ENSRNOG00000017506	Cltb	clathrin, light chain B	0	C5	0.026823	-1.01333	-1	0.00889663	0.606206	1	0.065272	1.19496	0
ENSRNOG00000017513	Miga2	mitoguardin 2	0	C5	0.0458813	-1.36383	-1	0.0391896	0.678499	1	0.0656305	1.06305	0
ENSRNOG00000017702	Gpld1	glycosylphosphatidylinositol specific phospholipase D1	0	C5	0.0216217	-1.83786	-1	0.00885534	0.917493	1	0.0810194	1.32432	0
ENSRNOG00000018285	Kcna2	potassium voltage-gated channel subfamily A member 2	0	C5	0.0469026	-2.73676	-1	0.0426594	1.79839	1	0.0622991	1.84375	0
ENSRNOG00000018655	Adsl	adenylosuccinate lyase	0	C5	0.0288697	-1.00738	-1	0.010724	0.605793	1	0.097558	0.862498	0
ENSRNOG00000018796	Herpud1	homocysteine inducible ER protein with ubiquitin like domain 1	0	C5	0.0198395	-0.899381	-1	0.0352639	0.592973	1	0.111131	0.759637	0
ENSRNOG00000018797	Myrip	myosin VIIA and Rab interacting protein	0	C5	0.0211439	-1.92057	-1	0.0145877	1.22091	1	0.0923862	1.09075	0
ENSRNOG00000019041	Psme1	proteasome activator subunit 1	0	C5	0.0243991	-0.890065	-1	0.0228726	0.706293	1	0.0532547	1.03421	0
ENSRNOG00000019403	Afap1l1	actin filament associated protein 1-like 1	0	C5	0.0300058	-1.53129	-1	0.0272577	0.947191	1	0.0698053	1.11799	0
ENSRNOG00000020029	Mcrip2	MAPK regulated co-repressor interacting protein 2	0	C5	0.0311972	-1.30314	-1	0.0120635	0.955008	1	0.0508271	1.45734	0
ENSRNOG00000020951	Slc4a1	solute carrier family 4 member 1	0	C5	0.0492906	-2.5681	-1	0.00261969	2.18114	1	0.10445	0.896041	0
ENSRNOG00000021318	Epas1	endothelial PAS domain protein 1	0	C5	0.0252479	-1.49862	-1	0.0318622	0.814055	1	0.0662387	1.01651	0
ENSRNOG00000021729	Iqub	IQ motif and ubiquitin domain containing	0	C5	0.0110363	-1.90567	-1	0.0496339	1.5355	1	0.0530119	2.16406	0
ENSRNOG00000023008	Fam131c	family with sequence similarity 131, member C	0	C5	0.0250322	-2.35375	-1	0.0482386	1.58334	1	0.0610073	1.90597	0
ENSRNOG00000025460	Tmem71	transmembrane protein 71	0	C5	0.0250326	-1.13089	-1	0.0345283	0.831235	1	0.077002	1.405	0
ENSRNOG00000026646	Ndufs5	NADH:ubiquinone oxidoreductase subunit S5	0	C5	0.0145805	-1.03526	-1	0.0179894	0.695573	1	0.0710231	1.16724	0
ENSRNOG00000028017	Tmem109	transmembrane protein 109	0	C5	0.0245255	-0.921135	-1	0.0443464	0.642134	1	0.053549	0.979955	0
ENSRNOG00000030285	Epha3	Eph receptor A3	0	C5	0.0344126	-1.45585	-1	0.0108995	1.65125	1	0.125991	0.658303	0
ENSRNOG00000031855	Actr3b	ARP3 actin related protein 3 homolog B	0	C5	0.038274	-1.98688	-1	0.01275	1.2393	1	0.0668736	1.68616	0
ENSRNOG00000032780	Mrpl58	mitochondrial ribosomal protein L58	0	C5	0.0157248	-0.992229	-1	0.00560072	0.685651	1	0.076974	1.05127	0
ENSRNOG00000033653	Mpp3	membrane palmitoylated protein 3	0	C5	0.0428156	-1.47826	-1	0.0395045	0.625796	1	0.097241	1.00564	0
ENSRNOG00000037638	Timm50	translocase of inner mitochondrial membrane 50	0	C5	0.00903948	-1.23317	-1	0.0117667	0.761404	1	0.0670357	0.934307	0
ENSRNOG00000038883	LOC294154	similar to chromosome 6 open reading frame 106 isoform a	0	C5	0.0214106	-0.945378	-1	0.00865144	0.586409	1	0.064633	0.88739	0
ENSRNOG00000042897	Nmrk2	nicotinamide riboside kinase 2	0	C5	0.0332309	-0.926048	-1	0.0433292	1.75755	1	0.0526871	1.40482	0
ENSRNOG00000050015	LOC687508	similar to Cytochrome c oxidase polypeptide VIIa-heart, mitochondrial precursor (Cytochrome c oxidase subunit VIIa-H) (COX VIIa-M)	0	C5	0.00115368	-1.89399	-1	0.0254665	1.42595	1	0.0667571	1.68892	0
ENSRNOG00000050669	LOC100911515	triosephosphate isomerase-like	0	C5	0.0166272	-1.08244	-1	0.0204749	0.622347	1	0.114943	0.769995	0
ENSRNOG00000052296	Shank3	SH3 and multiple ankyrin repeat domains 3	0	C5	0.0441346	-2.05906	-1	0.0243489	0.8267	1	0.101693	0.937109	0
ENSRNOG00000053615	Mrpl50	mitochondrial ribosomal protein L50	0	C5	0.036207	-1.02099	-1	0.0126339	0.661391	1	0.0708179	0.909307	0
ENSRNOG00000056955	Bicdl1	BICD family like cargo adaptor 1	0	C5	0.0386657	-0.651219	-1	0.0059156	0.719497	1	0.384851	-0.10533	0
ENSRNOG00000057852	Cacng6	calcium voltage-gated channel auxiliary subunit gamma 6	0	C5	0.0136371	-2.86864	-1	0.0310443	2.38261	1	0.0586411	2.01019	0
ENSRNOG00000057996	Phactr3	phosphatase and actin regulator 3	0	C5	0.0267074	-1.31827	-1	0.0187147	1.29163	1	0.061531	1.37278	0
ENSRNOG00000061176	Nudt3	nudix hydrolase 3	0	C5	0.0314936	-1.31614	-1	0.0193496	0.803776	1	0.0706803	1.15749	0
ENSRNOG00000062228	LOC100359515	rCG35337-like	0	C5	0.00355448	-1.38378	-1	0.00986192	0.92189	1	0.126639	0.652407	0
ENSRNOG00000000185	Mpst	mercaptopyruvate sulfurtransferase	0	C6	0.0347565	-0.746428	-1	0.0959634	0.378355	0	0.0132396	0.780577	1
ENSRNOG00000000186	Tst	thiosulfate sulfurtransferase	0	C6	0.0309861	-1.29448	-1	0.0945274	0.805878	0	0.0332822	1.12626	1
ENSRNOG00000000246	Amz2	archaelysin family metallopeptidase 2	0	C6	0.0212351	-0.617024	-1	0.177974	0.385085	0	0.0307681	0.658229	1
ENSRNOG00000000302	Sesn1	sestrin 1	0	C6	0.0318005	-0.720979	-1	0.156041	0.388478	0	0.0173614	0.703151	1
ENSRNOG00000000413	Pln	phospholamban	0	C6	0.0306618	-1.34342	-1	0.0795343	0.958079	0	0.012385	1.3564	1
ENSRNOG00000000480	Phf1	PHD finger protein 1	0	C6	0.0350984	-0.846894	-1	0.0284914	0.386369	0	0.0196258	0.702223	1
ENSRNOG00000000585	Amd1	adenosylmethionine decarboxylase 1	0	C6	0.0363645	-1.37765	-1	0.0852755	0.668572	0	0.041105	1.12587	1
ENSRNOG00000000588	Slc16a10	solute carrier family 16 member 10	0	C6	0.0444689	-1.14302	-1	0.0502078	0.469645	0	0.0277638	0.879806	1
ENSRNOG00000000605	Hs3st5	heparan sulfate-glucosamine 3-sulfotransferase 5	0	C6	0.0266339	-1.11152	-1	0.0811943	0.942332	0	0.0159706	1.0645	1
ENSRNOG00000000658	Acacb	acetyl-CoA carboxylase beta	0	C6	0.0120875	-2.22384	-1	0.0587599	1.30413	0	0.00383143	1.7946	1
ENSRNOG00000000847	Csnk2b	casein kinase 2 beta	0	C6	0.0247741	-0.682505	-1	0.0903781	0.439314	0	0.00202255	0.653864	1
ENSRNOG00000001128	Tesc	tescalcin	0	C6	0.0462129	-1.42988	-1	0.107525	0.705501	0	0.0436361	1.71164	1
ENSRNOG00000001142	Prkab1	protein kinase AMP-activated non-catalytic subunit beta 1	0	C6	0.0335773	-0.879499	-1	0.109587	0.691026	0	0.0381793	0.872856	1
ENSRNOG00000001177	Acads	acyl-CoA dehydrogenase, C-2 to C-3 short chain	0	C6	0.0332045	-1.96255	-1	0.068174	1.06263	0	0.000926727	1.60784	1
ENSRNOG00000001205	Agpat3	1-acylglycerol-3-phosphate O-acyltransferase 3	0	C6	0.0494688	-1.58982	-1	0.0835981	0.917966	0	0.0376157	1.53013	1
ENSRNOG00000001285	Atp2a2	ATPase sarcoplasmic/endoplasmic reticulum Ca2+ transporting 2	0	C6	0.03189	-1.60484	-1	0.0716382	1.06615	0	0.004787	1.34158	1
ENSRNOG00000001288	Gpr146	G protein-coupled receptor 146	0	C6	0.0490644	-1.37496	-1	0.0912055	0.835512	0	0.0157445	1.18563	1
ENSRNOG00000001344	Aldh2	aldehyde dehydrogenase 2 family (mitochondrial)	0	C6	0.0226779	-1.10424	-1	0.103038	0.53487	0	0.00442456	0.84733	1
ENSRNOG00000001440	Mdh2	malate dehydrogenase 2	0	C6	0.0491392	-1.49707	-1	0.0833637	0.921084	0	0.00451501	1.27538	1
ENSRNOG00000001517	Pdk1	pyruvate dehydrogenase kinase 1	0	C6	0.0462542	-1.41744	-1	0.0903684	0.844206	0	0.0434297	1.09875	1
ENSRNOG00000001710	Abcf3	ATP binding cassette subfamily F member 3	0	C6	0.0128242	-0.667747	-1	0.0309692	0.357998	0	0.00362957	0.639943	1
ENSRNOG00000001711	Hrasls	HRAS-like suppressor	0	C6	0.0233479	-1.27732	-1	0.10966	0.690376	0	0.00926268	1.29202	1
ENSRNOG00000001770	Ehhadh	enoyl-CoA hydratase and 3-hydroxyacyl CoA dehydrogenase	0	C6	0.0379166	-1.85719	-1	0.0602404	1.2708	0	0.0480745	1.21241	1
ENSRNOG00000001807	Sspn	sarcospan	0	C6	0.0175055	-0.949746	-1	0.123381	0.600737	0	0.0209372	0.74734	1
ENSRNOG00000001842	Mrps35	mitochondrial ribosomal protein S35	0	C6	0.0429874	-1.05335	-1	0.0937385	0.721379	0	0.0401153	1.12198	1
ENSRNOG00000001890	Txnrd2	thioredoxin reductase 2	0	C6	0.0254335	-1.49651	-1	0.0730314	0.795171	0	0.0405879	1.25503	1
ENSRNOG00000002115	Sod1	superoxide dismutase 1	0	C6	0.0257737	-0.620665	-1	0.0642096	0.408951	0	0.0172945	0.789426	1
ENSRNOG00000002205	Ociad1	OCIA domain containing 1	0	C6	0.0218436	-0.735567	-1	0.124623	0.46016	0	0.0203749	0.720614	1
ENSRNOG00000002256	Art3	ADP-ribosyltransferase 3	0	C6	0.0312721	-0.791898	-1	0.0940486	0.811259	0	0.00605125	1.10177	1
ENSRNOG00000002459	Fbxo40	F-box protein 40	0	C6	0.0481849	-1.20635	-1	0.0851833	0.900422	0	0.0472814	1.0711	1
ENSRNOG00000002516	Mtm1	myotubularin 1	0	C6	0.00830348	-1.2476	-1	0.103668	0.733158	0	0.0414648	1.05772	1
ENSRNOG00000002579	Parm1	prostate androgen-regulated mucin-like protein 1	0	C6	0.0270325	-1.29296	-1	0.0999946	0.762801	0	0.00326583	1.18232	1
ENSRNOG00000002652	Rap1gap2	RAP1 GTPase activating protein 2	0	C6	0.0313241	-1.29129	-1	0.102852	0.741847	0	0.0242352	1.00399	1
ENSRNOG00000002669	Cluh	clustered mitochondria homolog	0	C6	0.044669	-1.38052	-1	0.0974597	0.780649	0	0.030017	1.11773	1
ENSRNOG00000002713	Zfp672	zinc finger protein 672	0	C6	0.0290791	-0.972857	-1	0.0952624	0.796867	0	0.0171136	0.94505	1
ENSRNOG00000002840	Atp5b	ATP synthase, H+ transporting, mitochondrial F1 complex, beta polypeptide	0	C6	0.0169145	-1.48078	-1	0.0860937	0.845272	0	0.026514	1.18655	1
ENSRNOG00000003127	Spryd4	SPRY domain containing 4	0	C6	0.0153608	-0.986493	-1	0.0846871	0.584628	0	0.00573601	0.721745	1
ENSRNOG00000003163	Sdhc	succinate dehydrogenase complex subunit C	0	C6	0.0430408	-1.36941	-1	0.054376	0.881673	0	0.0161083	1.24825	1
ENSRNOG00000003330	Acsf2	acyl-CoA synthetase family member 2	0	C6	0.0458567	-1.82355	-1	0.0767934	0.988691	0	0.00872395	1.58723	1
ENSRNOG00000003332	Nt5m	5',3'-nucleotidase, mitochondrial	0	C6	0.00557515	-1.06038	-1	0.135559	0.538142	0	0.0441139	0.949342	1
ENSRNOG00000003334	Klhl21	kelch-like family member 21	0	C6	0.0312171	-1.52667	-1	0.0977472	0.77754	0	0.023916	1.21518	1
ENSRNOG00000003520	Prdx2	peroxiredoxin 2	0	C6	0.01385	-0.758701	-1	0.0122674	0.497636	0	0.0360526	0.796612	1
ENSRNOG00000003694	Prox1	prospero homeobox 1	0	C6	0.0405118	-0.995702	-1	0.110205	0.687091	0	0.0331675	1.03818	1
ENSRNOG00000003784	Rilp	Rab interacting lysosomal protein	0	C6	0.0499469	-1.283	-1	0.0786011	0.93412	0	0.0318515	1.30598	1
ENSRNOG00000003815	Slc25a11	solute carrier family 25 member 11	0	C6	0.0475509	-1.51418	-1	0.0702783	1.08616	0	0.00506095	1.43567	1
ENSRNOG00000003847	Gid4	GID complex subunit 4	0	C6	0.0395467	-1.18248	-1	0.0971996	0.672782	0	0.0362564	1.08747	1
ENSRNOG00000004172	Pdk2	pyruvate dehydrogenase kinase 2	0	C6	0.0400345	-1.69617	-1	0.072877	1.04752	0	0.0287259	1.49969	1
ENSRNOG00000004197	Asb12	ankyrin repeat and SOCS box-containing 12	0	C6	0.0108712	-1.61576	-1	0.0690355	1.10711	0	0.0354201	1.51057	1
ENSRNOG00000004306	Zbtb39	zinc finger and BTB domain containing 39	0	C6	0.0339478	-0.688144	-1	0.161368	0.381591	0	0.0101711	0.600686	1
ENSRNOG00000004425	Klhdc1	kelch domain containing 1	0	C6	0.0159361	-0.978773	-1	0.159386	0.354018	0	0.0430725	0.784929	1
ENSRNOG00000004483	Ptprr	protein tyrosine phosphatase, receptor type, R	0	C6	0.0251086	-1.23809	-1	0.092017	0.714941	0	0.0223391	1.23539	1
ENSRNOG00000004583	Mb	myoglobin	0	C6	0.0253741	-1.80929	-1	0.0506852	1.18831	0	0.0128143	1.50578	1
ENSRNOG00000004740	Mmadhc	methylmalonic aciduria and homocystinuria, cblD type	0	C6	0.00779029	-0.781713	-1	0.159198	0.443343	0	0.0198722	1.03046	1
ENSRNOG00000004841	Akap6	A-kinase anchoring protein 6	0	C6	0.0463564	-1.04909	-1	0.097831	0.777157	0	0.0160624	0.630101	1
ENSRNOG00000004893	Atp5s	ATP synthase, H+ transporting, mitochondrial Fo complex, subunit s (factor B)	0	C6	0.0365826	-0.955196	-1	0.0958378	0.791064	0	0.0423253	1.05017	1
ENSRNOG00000004901	Slc4a1ap	solute carrier family 4 member 1 adaptor protein	0	C6	0.00815788	-1.05173	-1	0.0889637	0.665073	0	0.0385693	1.14993	1
ENSRNOG00000005041	Crip2	cysteine-rich protein 2	0	C6	0.0309975	-1.0716	-1	0.106469	0.714323	0	0.0116634	1.03363	1
ENSRNOG00000005096	Bzw2	basic leucine zipper and W2 domains 2	0	C6	0.0391852	-1.4568	-1	0.0515679	1.01287	0	0.0158789	1.45913	1
ENSRNOG00000005247	LOC100912008	uncharacterized LOC100912008	0	C6	0.032311	-0.923024	-1	0.100243	0.583355	0	0.0125646	0.882209	1
ENSRNOG00000005377	Tmem11	transmembrane protein 11	0	C6	0.048459	-0.713066	-1	0.00288295	0.560688	0	0.0353526	0.873578	1
ENSRNOG00000005512	Ndufa4	NDUFA4, mitochondrial complex associated	0	C6	0.0152104	-1.31964	-1	0.0568073	0.907428	0	0.0387246	1.16844	1
ENSRNOG00000005587	Suclg1	succinate-CoA ligase, alpha subunit	0	C6	0.0463591	-1.39072	-1	0.0884574	0.861274	0	0.0314235	1.24921	1
ENSRNOG00000005614	Txn2	thioredoxin 2	0	C6	0.0427009	-1.5785	-1	0.0677433	1.13084	0	0.00662603	1.63808	1
ENSRNOG00000005623	Ankmy2	ankyrin repeat and MYND domain containing 2	0	C6	0.0147448	-0.705478	-1	0.0926597	0.427262	0	0.035196	0.830807	1
ENSRNOG00000005776	Bcl11b	B-cell CLL/lymphoma 11B	0	C6	0.0197108	-1.44281	-1	0.102704	0.742974	0	0.0404312	1.24556	1
ENSRNOG00000005981	Nt5c3a	5'-nucleotidase, cytosolic IIIA	0	C6	0.0263301	-0.7435	-1	0.0883701	0.595951	0	0.0349725	0.834718	1
ENSRNOG00000006102	Pole4	DNA polymerase epsilon 4, accessory subunit	0	C6	0.0258734	-0.903139	-1	0.0658098	0.626355	0	0.0117538	0.87621	1
ENSRNOG00000006116	Hk2	hexokinase 2	0	C6	0.0114461	-0.736316	-1	0.0444109	0.521373	0	0.0445668	0.720635	1
ENSRNOG00000006146	Trim54	tripartite motif-containing 54	0	C6	0.0340769	-1.08584	-1	0.0627591	0.545897	0	0.00403657	1.16365	1
ENSRNOG00000006199	Ispd	isoprenoid synthase domain containing	0	C6	0.00756745	-1.59329	-1	0.0760305	1.0007	0	0.0485018	1.55103	1
ENSRNOG00000006336	Fyco1	FYVE and coiled-coil domain containing 1	0	C6	0.0295008	-1.34634	-1	0.0879271	0.868503	0	0.00421812	1.0876	1
ENSRNOG00000006420	Rbm38	RNA binding motif protein 38	0	C6	0.0255158	-1.75716	-1	0.0761487	0.999162	0	0.033665	1.55699	1
ENSRNOG00000006523	Atl2	atlastin GTPase 2	0	C6	0.00121987	-0.674937	-1	0.00656859	0.447263	0	0.00784441	0.642682	1
ENSRNOG00000006593	Grpel1	GrpE-like 1, mitochondrial	0	C6	0.0150822	-1.43852	-1	0.0561776	0.996108	0	0.0263593	1.34724	1
ENSRNOG00000006649	Thrb	thyroid hormone receptor beta	0	C6	0.0410078	-1.65253	-1	0.0699416	1.09142	0	0.0322375	1.3964	1
ENSRNOG00000006744	Acyp1	acylphosphatase 1	0	C6	0.0161039	-0.663493	-1	0.103593	0.566191	0	0.00741644	0.899561	1
ENSRNOG00000006763	Rbm18	RNA binding motif protein 18	0	C6	0.00680281	-0.791707	-1	0.117884	0.533106	0	0.00168829	0.784356	1
ENSRNOG00000006800	Tmem246	transmembrane protein 246	0	C6	0.0173908	-1.2057	-1	0.0857969	0.847139	0	0.00761961	1.04561	1
ENSRNOG00000006858	Pigy	phosphatidylinositol glycan anchor biosynthesis, class Y	0	C6	0.0221091	-0.954691	-1	0.0229655	0.564577	0	0.00933019	0.899296	1
ENSRNOG00000006898	Mrps16	mitochondrial ribosomal protein S16	0	C6	0.0395856	-0.871677	-1	0.147869	0.485855	0	0.0403185	0.87966	1
ENSRNOG00000006911	Sptb	spectrin, beta, erythrocytic	0	C6	0.0198315	-1.43103	-1	0.087148	0.876921	0	0.0218397	1.01505	1
ENSRNOG00000006939	Ndufa7	NADH:ubiquinone oxidoreductase subunit A7	0	C6	0.022068	-1.38638	-1	0.0850536	0.878487	0	0.00499214	1.42196	1
ENSRNOG00000006968	Mrpl19	mitochondrial ribosomal protein L19	0	C6	0.0350847	-0.995508	-1	0.0589624	0.543454	0	0.049087	0.970898	1
ENSRNOG00000007069	Adhfe1	alcohol dehydrogenase, iron containing, 1	0	C6	0.0414089	-2.00218	-1	0.0588828	1.30077	0	0.0313337	1.81805	1
ENSRNOG00000007084	43900	membrane associated ring-CH-type finger 10	0	C6	0.0254056	-1.70775	-1	0.0643178	1.19617	0	0.0126091	1.44477	1
ENSRNOG00000007304	Herc3	HECT and RLD domain containing E3 ubiquitin protein ligase 3	0	C6	0.0250477	-1.12077	-1	0.153478	0.464524	0	0.0346795	0.77053	1
ENSRNOG00000007447	Pla2g4b	phospholipase A2 group IVB	0	C6	0.0442053	-1.5606	-1	0.0880977	0.865299	0	0.0168613	1.34341	1
ENSRNOG00000007475	Gpihbp1	glycosylphosphatidylinositol anchored high density lipoprotein binding protein 1	0	C6	0.00904361	-0.975217	-1	0.101611	0.751151	0	0.0277409	1.05872	1
ENSRNOG00000007539	Rsad2	radical S-adenosyl methionine domain containing 2	0	C6	0.0245635	-1.8469	-1	0.101498	0.751961	0	0.037208	1.40453	1
ENSRNOG00000007829	Lactb2	lactamase, beta 2	0	C6	0.0288739	-0.882817	-1	0.0934056	0.610969	0	0.0362793	0.89043	1
ENSRNOG00000007862	Acat1	acetyl-CoA acetyltransferase 1	0	C6	0.0492044	-1.85684	-1	0.0651807	1.17961	0	0.0224309	1.70839	1
ENSRNOG00000007925	Pak6	p21 (RAC1) activated kinase 6	0	C6	0.00332385	-1.52684	-1	0.0721081	1.05775	0	0.0395989	1.37578	1
ENSRNOG00000008025	Bend5	BEN domain containing 5	0	C6	0.0285963	-1.44681	-1	0.136839	0.532143	0	0.0104883	1.3342	1
ENSRNOG00000008037	Tmed1	transmembrane p24 trafficking protein 1	0	C6	0.0465891	-0.59905	-1	0.0824777	0.448096	0	0.0390425	0.754491	1
ENSRNOG00000008103	Mdh1	malate dehydrogenase 1	0	C6	0.0361281	-1.30442	-1	0.0885676	0.860314	0	0.022362	1.20341	1
ENSRNOG00000008116	Plpp3	phospholipid phosphatase 3	0	C6	0.0421872	-0.889963	-1	0.153477	0.464537	0	0.027444	0.805033	1
ENSRNOG00000008170	Jph2	junctophilin 2	0	C6	0.0112569	-1.72809	-1	0.0673661	1.00878	0	0.036417	1.44716	1
ENSRNOG00000008218	Atp6v0e2	ATPase, H+ transporting V0 subunit e2	0	C6	0.043629	-0.763201	-1	0.12241	0.60671	0	0.00349194	0.78894	1
ENSRNOG00000008237	Unc13b	unc-13 homolog B	0	C6	0.0261134	-1.11928	-1	0.129362	0.566635	0	0.049652	0.618533	1
ENSRNOG00000008279	Mrps15	mitochondrial ribosomal protein S15	0	C6	0.0117358	-0.826191	-1	0.012541	0.472015	0	0.0493538	0.913112	1
ENSRNOG00000008289	Slc25a3	solute carrier family 25 member 3	0	C6	0.0251462	-1.39386	-1	0.0880862	0.865636	0	0.00994167	1.17199	1
ENSRNOG00000008405	Taco1	translational activator of cytochrome c oxidase I	0	C6	0.019257	-0.816081	-1	0.0440496	0.523835	0	0.0473942	0.64485	1
ENSRNOG00000008481	Reep1	receptor accessory protein 1	0	C6	0.0281501	-1.31991	-1	0.111163	0.678	0	0.00199961	1.02189	1
ENSRNOG00000008507	Cradd	CASP2 and RIPK1 domain containing adaptor with death domain	0	C6	0.0452896	-0.687355	-1	0.122331	0.322634	0	0.0139179	0.650567	1
ENSRNOG00000008597	Tada3	transcriptional adaptor 3	0	C6	0.0388031	-0.643772	-1	0.0200774	0.293524	0	0.0333969	0.667279	1
ENSRNOG00000008658	Mitf	melanogenesis associated transcription factor	0	C6	0.0481823	-1.10879	-1	0.0689766	0.718036	0	0.0422336	0.939291	1
ENSRNOG00000008843	Eci1	enoyl-CoA delta isomerase 1	0	C6	0.0480162	-1.85014	-1	0.0635826	1.20843	0	0.0425508	1.95159	1
ENSRNOG00000008847	Gja3	gap junction protein, alpha 3	0	C6	0.0295858	-1.18118	-1	0.0739827	1.0284	0	0.0239619	0.945801	1
ENSRNOG00000008897	Gga1	golgi associated, gamma adaptin ear containing, ARF binding protein 1	0	C6	0.0430776	-0.954386	-1	0.0167067	0.343913	0	0.00114891	0.737376	1
ENSRNOG00000008921	Dynll2	dynein light chain LC8-type 2	0	C6	0.0307191	-1.40056	-1	0.0714157	0.831371	0	0.0361876	1.21134	1
ENSRNOG00000009205	Lmo4	LIM domain only 4	0	C6	0.0471981	-0.637543	-1	0.16678	0.421822	0	0.0107563	0.725969	1
ENSRNOG00000009217	Fbxo6	F-box protein 6	0	C6	0.042162	-0.813993	-1	0.0159763	0.459705	0	0.0164504	1.07983	1
ENSRNOG00000009421	Ivd	isovaleryl-CoA dehydrogenase	0	C6	0.0446984	-1.63354	-1	0.0751916	1.00468	0	0.0259955	1.32514	1
ENSRNOG00000009513	Akr1b1	aldo-keto reductase family 1 member B	0	C6	0.0460454	-0.962145	-1	0.068907	0.610819	0	0.00698912	0.783778	1
ENSRNOG00000009539	Khdrbs3	KH RNA binding domain containing, signal transduction associated 3	0	C6	0.0453599	-1.52092	-1	0.0588515	1.11614	0	0.0246625	1.41349	1
ENSRNOG00000009928	Bckdhb	branched chain keto acid dehydrogenase E1 subunit beta	0	C6	0.0366544	-1.72913	-1	0.0817555	0.936468	0	0.0252038	1.57242	1
ENSRNOG00000009974	Coq3	coenzyme Q3 methyltransferase	0	C6	0.0193018	-1.28889	-1	0.0812312	0.942021	0	0.000431249	1.24568	1
ENSRNOG00000010068	Plpp7	phospholipid phosphatase 7	0	C6	0.0136412	-1.71337	-1	0.0904017	0.843298	0	0.00768711	1.36444	1
ENSRNOG00000010239	Cnbp	CCHC-type zinc finger, nucleic acid binding protein	0	C6	0.00913193	-0.679758	-1	0.0534908	0.377713	0	0.0309955	0.707178	1
ENSRNOG00000010350	Rcan2	regulator of calcineurin 2	0	C6	0.0393341	-1.43645	-1	0.0653426	0.970221	0	0.000271988	1.32175	1
ENSRNOG00000010402	Hspb2	heat shock protein family B (small) member 2	0	C6	0.0197829	-1.04344	-1	0.0849193	0.731646	0	0.0280148	1.13202	1
ENSRNOG00000010452	Cycs	cytochrome c, somatic	0	C6	0.0252683	-1.34672	-1	0.0753723	0.977765	0	0.0118227	1.31369	1
ENSRNOG00000010473	Cand2	cullin-associated and neddylation-dissociated 2 (putative)	0	C6	0.0340729	-1.16287	-1	0.132089	0.553828	0	0.0377284	0.924331	1
ENSRNOG00000010540	Mrpl45	mitochondrial ribosomal protein L45	0	C6	0.0350774	-1.12367	-1	0.0747967	0.585327	0	0.040833	1.00369	1
ENSRNOG00000010593	Ctnnal1	catenin alpha-like 1	0	C6	0.0299408	-1.05477	-1	0.0995376	0.765669	0	0.044363	1.02441	1
ENSRNOG00000010633	Acsl1	acyl-CoA synthetase long-chain family member 1	0	C6	0.0370018	-1.90029	-1	0.0632174	1.21631	0	0.0390654	1.79177	1
ENSRNOG00000010731	Gpm6a	glycoprotein m6a	0	C6	0.0264366	-1.04919	-1	0.0954954	0.794156	0	0.0494226	0.727614	1
ENSRNOG00000010800	Hadhb	hydroxyacyl-CoA dehydrogenase/3-ketoacyl-CoA thiolase/enoyl-CoA hydratase (trifunctional protein), beta subunit	0	C6	0.0371887	-1.67965	-1	0.0717837	1.06243	0	0.0238701	1.54849	1
ENSRNOG00000010830	Slc25a4	solute carrier family 25 member 4	0	C6	0.033375	-1.49295	-1	0.0808085	0.945745	0	0.0226373	1.33885	1
ENSRNOG00000010958	Prdx3	peroxiredoxin 3	0	C6	0.0379912	-1.35752	-1	0.0545567	0.859736	0	0.0315113	1.18356	1
ENSRNOG00000010967	Cdc37l1	cell division cycle 37-like 1	0	C6	0.0281471	-0.868824	-1	0.125538	0.587408	0	0.00705663	0.768791	1
ENSRNOG00000011057	Mfn1	mitofusin 1	0	C6	0.0456014	-1.2015	-1	0.0995096	0.71298	0	0.0306993	1.03924	1
ENSRNOG00000011227	Atp1b2	ATPase Na+/K+ transporting subunit beta 2	0	C6	0.0321981	-1.36672	-1	0.0691986	0.625862	0	0.0349495	1.11214	1
ENSRNOG00000011383	Ndufs4	NADH:ubiquinone oxidoreductase subunit S4	0	C6	0.0365867	-1.30432	-1	0.0803562	0.82029	0	0.00231616	1.23415	1
ENSRNOG00000011669	Gstcd	glutathione S-transferase, C-terminal domain containing	0	C6	0.0379047	-0.768308	-1	0.152543	0.468119	0	0.017948	1.08182	1
ENSRNOG00000011782	Got2	glutamic-oxaloacetic transaminase 2	0	C6	0.0274977	-1.66762	-1	0.0687495	1.06541	0	0.0327815	1.44325	1
ENSRNOG00000011825	Ndufb3	NADH:ubiquinone oxidoreductase subunit B3	0	C6	0.0162538	-1.06323	-1	0.0902439	0.694226	0	0.0415795	1.03842	1
ENSRNOG00000011849	Ndufs1	NADH:ubiquinone oxidoreductase core subunit S1	0	C6	0.0470983	-1.4878	-1	0.0859258	0.891376	0	0.0134874	1.16076	1
ENSRNOG00000012091	Ppa2	pyrophosphatase (inorganic) 2	0	C6	0.00625076	-1.37155	-1	0.0773932	0.779646	0	0.0465526	1.23101	1
ENSRNOG00000012098	Adcyap1r1	ADCYAP receptor type 1	0	C6	0.0339261	-1.03874	-1	0.126822	0.56198	0	0.0456724	0.779281	1
ENSRNOG00000012181	Lpl	lipoprotein lipase	0	C6	0.0348555	-1.7141	-1	0.0581771	1.31889	0	0.0229099	1.66771	1
ENSRNOG00000012209	Cdadc1	cytidine and dCMP deaminase domain containing 1	0	C6	0.0494281	-0.86927	-1	0.0837192	0.41954	0	0.0082501	0.854329	1
ENSRNOG00000012348	Exosc4	exosome component 4	0	C6	0.0378074	-0.940603	-1	0.1551	0.458078	0	0.00467361	0.765825	1
ENSRNOG00000012375	Inpp1	inositol polyphosphate-1-phosphatase	0	C6	0.0393844	-0.724873	-1	0.0489405	0.354935	0	0.0371182	0.589575	1
ENSRNOG00000012379	Wdr18	WD repeat domain 18	0	C6	0.011623	-0.976315	-1	0.131785	0.463676	0	0.0287718	0.898672	1
ENSRNOG00000012383	Ndufc2	NADH:ubiquinone oxidoreductase subunit C2	0	C6	0.0268337	-0.93587	-1	0.0828752	0.625971	0	0.0185791	1.02824	1
ENSRNOG00000012415	Mpc1	mitochondrial pyruvate carrier 1	0	C6	0.0397034	-1.09322	-1	0.0588928	0.8119	0	0.0427972	1.09965	1
ENSRNOG00000012443	Cpt2	carnitine palmitoyltransferase 2	0	C6	0.0463363	-1.29358	-1	0.114325	0.655578	0	0.0471897	1.06019	1
ENSRNOG00000012457	Cyc1	cytochrome c-1	0	C6	0.0298795	-1.51598	-1	0.0764176	0.97705	0	0.00737056	1.32751	1
ENSRNOG00000012477	Eef1a2	eukaryotic translation elongation factor 1 alpha 2	0	C6	0.0494139	-1.41117	-1	0.0598839	0.720643	0	0.0425737	1.15723	1
ENSRNOG00000012580	Ccdc141	coiled-coil domain containing 141	0	C6	0.019052	-1.05171	-1	0.0881047	0.865102	0	0.0335313	0.843351	1
ENSRNOG00000012609	Trdn	triadin	0	C6	0.0303986	-1.33018	-1	0.0858694	0.893225	0	0.00376262	1.15873	1
ENSRNOG00000012879	Fabp3	fatty acid binding protein 3	0	C6	0.0349786	-1.75702	-1	0.0618325	1.23869	0	0.0353297	1.70993	1
ENSRNOG00000013000	Ldhb	lactate dehydrogenase B	0	C6	0.0340716	-1.66106	-1	0.0768435	0.898674	0	0.0164045	1.34887	1
ENSRNOG00000013128	Tmem179	transmembrane protein 179	0	C6	0.0415948	-1.85093	-1	0.0588075	1.30313	0	0.0448578	1.75808	1
ENSRNOG00000013186	G3bp1	G3BP stress granule assembly factor 1	0	C6	0.0316512	-0.757956	-1	0.057308	0.468543	0	0.00222637	0.656948	1
ENSRNOG00000013257	Hecw2	HECT, C2 and WW domain containing E3 ubiquitin protein ligase 2	0	C6	0.0296398	-1.59591	-1	0.0858778	0.892779	0	0.0174073	0.760899	1
ENSRNOG00000013269	Tnfsf10	TNF superfamily member 10	0	C6	0.0175986	-1.56703	-1	0.12151	0.611886	0	0.0470311	0.98115	1
ENSRNOG00000013313	Nceh1	neutral cholesterol ester hydrolase 1	0	C6	0.0380704	-0.896822	-1	0.129265	0.567308	0	0.0051278	0.818814	1
ENSRNOG00000013331	Sdha	succinate dehydrogenase complex flavoprotein subunit A	0	C6	0.045318	-1.4536	-1	0.0900229	0.847382	0	0.0170678	1.23804	1
ENSRNOG00000013346	Asb14	ankyrin repeat and SOCS box-containing 14	0	C6	0.0292961	-1.84294	-1	0.0686063	1.11829	0	0.0375698	1.45743	1
ENSRNOG00000013436	Pde7b	phosphodiesterase 7B	0	C6	0.00630841	-0.836681	-1	0.113664	0.453234	0	0.0296349	1.0299	1
ENSRNOG00000013505	Vdac2	voltage-dependent anion channel 2	0	C6	0.0145519	-1.02224	-1	0.0537463	0.64524	0	0.0317617	0.906488	1
ENSRNOG00000013659	Tex2	testis expressed 2	0	C6	0.0300866	-0.66455	-1	0.110724	0.55401	0	0.00492332	0.679896	1
ENSRNOG00000013679	Sema4d	semaphorin 4D	0	C6	0.0415423	-1.15648	-1	0.0992221	0.767841	0	0.00899266	1.04125	1
ENSRNOG00000013828	Sirt3	sirtuin 3	0	C6	0.043112	-1.19516	-1	0.0998609	0.764099	0	0.0150669	1.1099	1
ENSRNOG00000013949	Idh2	isocitrate dehydrogenase (NADP(+)) 2, mitochondrial	0	C6	0.042169	-1.65958	-1	0.0716982	1.06541	0	0.0136001	1.47304	1
ENSRNOG00000014007	Gfod1	glucose-fructose oxidoreductase domain containing 1	0	C6	0.0256884	-1.21986	-1	0.0984738	0.772087	0	0.0153598	0.634593	1
ENSRNOG00000014044	Pank4	pantothenate kinase 4	0	C6	0.0259101	-1.25398	-1	0.118574	0.631387	0	0.00435575	0.958089	1
ENSRNOG00000014078	Ndufb8	NADH:ubiquinone oxidoreductase subunit B8	0	C6	0.0282316	-1.38879	-1	0.0626662	0.757293	0	0.0142574	1.31732	1
ENSRNOG00000014093	Tom1	target of myb1 membrane trafficking protein	0	C6	0.00015478	-0.878578	-1	0.0102413	0.558535	0	0.00159982	0.865142	1
ENSRNOG00000014338	Slc25a25	solute carrier family 25 member 25	0	C6	0.0177318	-0.791698	-1	0.167099	0.420244	0	0.0130581	0.986482	1
ENSRNOG00000014352	Smim12	small integral membrane protein 12	0	C6	0.0358307	-0.99364	-1	0.0581391	0.725276	0	0.0444777	1.08813	1
ENSRNOG00000014465	LOC100365773	pink-eyed dilution-like	0	C6	0.0141124	-1.468	-1	0.0543296	0.998205	0	0.00424105	1.4321	1
ENSRNOG00000014568	Ndufb10	NADH:ubiquinone oxidoreductase subunit B10	0	C6	0.0145849	-1.29527	-1	0.0932369	0.817848	0	0.0302681	1.41676	1
ENSRNOG00000014634	Gtpbp1	GTP binding protein 1	0	C6	0.0300063	-1.12563	-1	0.0778655	0.664833	0	0.0363252	1.02553	1
ENSRNOG00000014727	Fahd1	fumarylacetoacetate hydrolase domain containing 1	0	C6	0.0185372	-0.858125	-1	0.125247	0.505568	0	0.0120481	0.967565	1
ENSRNOG00000015029	Dbt	dihydrolipoamide branched chain transacylase E2	0	C6	0.0430349	-1.05501	-1	0.0989728	0.686563	0	0.0497877	0.850796	1
ENSRNOG00000015085	Dmpk	DM1 protein kinase	0	C6	0.0228061	-1.24638	-1	0.0956304	0.718225	0	0.0224997	0.996942	1
ENSRNOG00000015288	Dip2c	disco-interacting protein 2 homolog C	0	C6	0.0268517	-1.64137	-1	0.0821893	0.934089	0	0.0305846	0.961426	1
ENSRNOG00000015380	Jup	junction plakoglobin	0	C6	0.0209691	-1.1356	-1	0.0837837	0.577231	0	0.0442266	0.944929	1
ENSRNOG00000015428	LOC102556337	mitochondrial fission factor-like	0	C6	0.0301056	-0.800481	-1	0.0646483	0.505472	0	0.0436132	0.826753	1
ENSRNOG00000015654	Ghr	growth hormone receptor	0	C6	0.0308769	-1.20264	-1	0.0958738	0.790893	0	0.035466	0.928404	1
ENSRNOG00000015718	RGD1307461	similar to RIKEN cDNA 6430571L13 gene; similar to g20 protein	0	C6	0.0256077	-0.862392	-1	0.144978	0.498115	0	0.00299449	0.693606	1
ENSRNOG00000015753	Epn1	Epsin 1	0	C6	0.027764	-0.704662	-1	0.0428546	0.206029	0	0.030291	0.5947	1
ENSRNOG00000015797	Neurl2	neuralized E3 ubiquitin protein ligase 2	0	C6	0.0498969	-1.53211	-1	0.0783118	0.974619	0	0.0224538	1.24487	1
ENSRNOG00000016021	Lims2	LIM zinc finger domain containing 2	0	C6	0.037888	-1.9357	-1	0.0588458	1.30195	0	0.00569013	1.8867	1
ENSRNOG00000016368	Ppp1r14c	protein phosphatase 1, regulatory (inhibitor) subunit 14c	0	C6	0.0440575	-1.5555	-1	0.0688997	1.11016	0	0.00112597	1.49022	1
ENSRNOG00000016470	Ndufa10	NADH dehydrogenase (ubiquinone) 1 alpha subcomplex 10	0	C6	0.0495008	-1.44539	-1	0.0951531	0.79833	0	0.0179709	1.21896	1
ENSRNOG00000016618	Tmem52	transmembrane protein 52	0	C6	0.0318227	-1.56136	-1	0.0757753	1.00456	0	0.00369642	1.79396	1
ENSRNOG00000016740	Fam210a	family with sequence similarity 210, member A	0	C6	0.0170703	-1.27263	-1	0.104386	0.72826	0	0.0486578	0.985243	1
ENSRNOG00000016837	Ckm	creatine kinase, M-type	0	C6	0.0114693	-2.08873	-1	0.0691018	1.10583	0	0.0144606	1.66447	1
ENSRNOG00000016866	Fhl2	four and a half LIM domains 2	0	C6	0.0495399	-1.61212	-1	0.0762403	0.997845	0	0.0323751	1.61163	1
ENSRNOG00000016968	Gramd4	GRAM domain containing 4	0	C6	0.0419388	-1.01362	-1	0.154126	0.398072	0	0.0142345	0.926177	1
ENSRNOG00000017032	Atp5a1	ATP synthase, H+ transporting, mitochondrial F1 complex, alpha subunit 1, cardiac muscle	0	C6	0.0362263	-1.57709	-1	0.0837197	0.916096	0	0.0124079	1.22779	1
ENSRNOG00000017045	Zdhhc1	zinc finger, DHHC-type containing 1	0	C6	0.0430683	-1.27626	-1	0.0558756	0.734415	0	0.0135332	1.21021	1
ENSRNOG00000017064	Tdrd1	tudor domain containing 1	0	C6	0.0155291	-2.37935	-1	0.0616285	1.24418	0	0.022887	1.7255	1
ENSRNOG00000017226	Slc2a4	solute carrier family 2 member 4	0	C6	0.0432126	-1.81081	-1	0.0614393	1.24613	0	0.0468718	1.55626	1
ENSRNOG00000017286	Ephx2	epoxide hydrolase 2	0	C6	0.0405834	-3.25423	-1	0.0509944	1.49708	0	0.0387921	2.28253	1
ENSRNOG00000017321	Trub1	TruB pseudouridine synthase family member 1	0	C6	0.0273445	-0.758096	-1	0.111799	0.67273	0	0.0162459	0.63891	1
ENSRNOG00000017446	Ndufs8	NADH:ubiquinone oxidoreductase core subunit S8	0	C6	0.00681062	-1.47092	-1	0.0663415	0.908881	0	0.00396907	1.45036	1
ENSRNOG00000017481	Sucla2	succinate-CoA ligase ADP-forming beta subunit	0	C6	0.0474129	-1.44029	-1	0.0939088	0.813349	0	0.0154286	1.15662	1
ENSRNOG00000017528	Gpr157	G protein-coupled receptor 157	0	C6	0.0135375	-1.88546	-1	0.0717862	1.06233	0	0.0198951	1.35892	1
ENSRNOG00000017692	Ppp1r37	protein phosphatase 1, regulatory subunit 37	0	C6	0.0151768	-0.744442	-1	0.0288941	0.365777	0	0.0492869	0.622407	1
ENSRNOG00000017737	Dgkz	diacylglycerol kinase zeta	0	C6	0.016442	-0.924201	-1	0.0895806	0.388943	0	0.0251579	0.65551	1
ENSRNOG00000017752	Mccc2	methylcrotonoyl-CoA carboxylase 2	0	C6	0.0214075	-1.60312	-1	0.0777146	0.981796	0	0.00394613	1.38963	1
ENSRNOG00000017817	Cox4i1	cytochrome c oxidase subunit 4i1	0	C6	0.011263	-1.38312	-1	0.0588282	0.910212	0	0.0210729	1.28306	1
ENSRNOG00000017866	Sirt5	sirtuin 5	0	C6	0.0157317	-1.28274	-1	0.0851232	0.825555	0	0.0487475	1.23647	1
ENSRNOG00000018102	Coa5	cytochrome C oxidase assembly factor 5	0	C6	0.0276567	-1.37823	-1	0.0879617	0.86743	0	0.00360663	1.10354	1
ENSRNOG00000018114	Acadvl	acyl-CoA dehydrogenase, very long chain	0	C6	0.0447417	-1.80705	-1	0.0695724	1.09751	0	0.0356672	1.62169	1
ENSRNOG00000018117	Ndufv1	NADH:ubiquinone oxidoreductase core subunit V1	0	C6	0.0378064	-1.70065	-1	0.0726236	0.993782	0	0.00344606	1.42119	1
ENSRNOG00000018129	Ndufab1	NADH:ubiquinone oxidoreductase subunit AB1	0	C6	0.0177534	-1.51851	-1	0.0539966	1.06083	0	0.00541814	1.47603	1
ENSRNOG00000018168	Klc4	kinesin light chain 4	0	C6	0.0078101	-0.811677	-1	0.0363944	0.4475	0	0.0164963	0.797092	1
ENSRNOG00000018184	Tpm1	tropomyosin 1	0	C6	0.0417074	-1.04274	-1	0.106537	0.713685	0	0.00310919	0.906877	1
ENSRNOG00000018220	Pde4dip	phosphodiesterase 4D interacting protein	0	C6	0.0242257	-1.52091	-1	0.0787576	0.96875	0	0.0149312	1.21851	1
ENSRNOG00000018250	Tnni3	troponin I3, cardiac type	0	C6	0.00876199	-1.54458	-1	0.0696374	1.05428	0	0.00584808	1.48281	1
ENSRNOG00000018289	Park7	Parkinsonism associated deglycase	0	C6	0.0382151	-0.729813	-1	0.0931604	0.400644	0	0.0303349	0.73429	1
ENSRNOG00000018343	Isca1	iron-sulfur cluster assembly 1	0	C6	0.0325754	-1.25461	-1	0.0982966	0.75853	0	0.0240995	1.11847	1
ENSRNOG00000018630	Gapdh	glyceraldehyde-3-phosphate dehydrogenase	0	C6	0.0488601	-1.11476	-1	0.112314	0.638136	0	0.00656049	0.752635	1
ENSRNOG00000018706	Il15ra	interleukin 15 receptor subunit alpha	0	C6	0.0458833	-0.926093	-1	0.0668215	0.659071	0	0.0461037	1.40362	1
ENSRNOG00000018816	Cox5a	cytochrome c oxidase subunit 5A	0	C6	0.0177923	-1.40481	-1	0.0510285	0.967354	0	0.00365251	1.30523	1
ENSRNOG00000018910	Abhd11	abhydrolase domain containing 11	0	C6	0.0188472	-0.953462	-1	0.145232	0.497084	0	0.00973653	0.811059	1
ENSRNOG00000019036	Ldhd	lactate dehydrogenase D	0	C6	0.0360193	-2.42474	-1	0.0610894	1.25246	0	0.00930725	2.00693	1
ENSRNOG00000019165	Mrpl51	mitochondrial ribosomal protein L51	0	C6	0.0403888	-0.918577	-1	0.116285	0.643526	0	0.0423712	0.946821	1
ENSRNOG00000019223	Atp5c1	ATP synthase, H+ transporting, mitochondrial F1 complex, gamma polypeptide 1	0	C6	0.0295349	-1.28529	-1	0.0877869	0.869624	0	0.00856338	1.25604	1
ENSRNOG00000019277	Vdac3	voltage-dependent anion channel 3	0	C6	0.031803	-1.01357	-1	0.0760279	0.702973	0	0.011164	0.979875	1
ENSRNOG00000019278	Fsd2	fibronectin type III and SPRY domain containing 2	0	C6	0.0428431	-1.52619	-1	0.0599071	0.980149	0	0.0366214	1.24328	1
ENSRNOG00000019290	Pskh1	protein serine kinase H1	0	C6	0.0260451	-0.716461	-1	0.110678	0.500403	0	0.0272395	0.704648	1
ENSRNOG00000019404	Hhatl	hedgehog acyltransferase-like	0	C6	0.0206697	-1.94285	-1	0.0634121	1.21284	0	0.0397824	1.83159	1
ENSRNOG00000019459	Oaz1	ornithine decarboxylase antizyme 1	0	C6	0.0307713	-0.676206	-1	0.0173881	0.493988	0	0.000635732	0.746298	1
ENSRNOG00000019489	Armt1	acidic residue methyltransferase 1	0	C6	0.035093	-0.974104	-1	0.0903317	0.520147	0	0.024595	0.873402	1
ENSRNOG00000019506	Dnajb2	DnaJ heat shock protein family (Hsp40) member B2	0	C6	0.0280815	-0.835958	-1	0.0202116	0.446229	0	0.018602	0.899651	1
ENSRNOG00000019518	Pde4c	phosphodiesterase 4C	0	C6	0.0276571	-2.52525	-1	0.0753491	0.944595	0	0.042461	1.9565	1
ENSRNOG00000019850	Speg	SPEG complex locus	0	C6	0.0142914	-1.23756	-1	0.118898	0.627808	0	0.0108251	1.08416	1
ENSRNOG00000019851	Cox6a2	cytochrome c oxidase subunit 6A2	0	C6	0.00157323	-1.19084	-1	0.0651103	0.907741	0	0.0262695	1.26479	1
ENSRNOG00000019908	Lamtor2	late endosomal/lysosomal adaptor, MAPK and MTOR activator 2	0	C6	0.0380728	-0.784298	-1	0.03745	0.567998	0	0.0488393	0.960207	1
ENSRNOG00000020014	Myh14	myosin heavy chain 14	0	C6	0.0432197	-1.50115	-1	0.100007	0.762609	0	0.0304483	1.26641	1
ENSRNOG00000020244	Perm1	PPARGC1 and ESRR induced regulator, muscle 1	0	C6	0.042014	-2.01416	-1	0.0618415	1.23767	0	0.0115959	1.84073	1
ENSRNOG00000020308	Ech1	enoyl-CoA hydratase 1	0	C6	0.0358472	-2.01355	-1	0.0612113	1.25103	0	0.0386787	2.0518	1
ENSRNOG00000020351	Vps4a	vacuolar protein sorting 4 homolog A	0	C6	0.0416778	-0.655377	-1	0.0409782	0.375623	0	0.00530804	0.641659	1
ENSRNOG00000020363	Med25	mediator complex subunit 25	0	C6	0.00742065	-0.584379	-1	0.248174	0.150587	0	0.0480286	0.620941	1
ENSRNOG00000020442	Ubl5	ubiquitin-like 5	0	C6	0.0485552	-0.599344	-1	0.0750058	0.44271	0	0.0311745	0.728177	1
ENSRNOG00000020457	Tacc2	transforming, acidic coiled-coil containing protein 2	0	C6	0.0238308	-1.25754	-1	0.121054	0.614093	0	0.00935313	1.06296	1
ENSRNOG00000020464	Mrpl54	mitochondrial ribosomal protein L54	0	C6	0.0466429	-0.76039	-1	0.131266	0.468838	0	0.0425279	0.890897	1
ENSRNOG00000020474	Pin1	peptidylprolyl cis/trans isomerase, NIMA-interacting 1	0	C6	0.0329538	-0.625637	-1	0.0175636	0.397519	0	0.0323981	0.634041	1
ENSRNOG00000020487	Coa3	cytochrome C oxidase assembly factor 3	0	C6	0.0261871	-0.967199	-1	0.106618	0.71292	0	0.0352189	1.13624	1
ENSRNOG00000020544	Sdr39u1	short chain dehydrogenase/reductase family 39U, member 1	0	C6	0.030151	-2.09624	-1	0.0520699	1.46419	0	0.00917093	1.98375	1
ENSRNOG00000020615	Nap1l4	nucleosome assembly protein 1-like 4	0	C6	0.0327257	-0.838613	-1	0.130007	0.56363	0	0.0438642	0.774612	1
ENSRNOG00000020659	Mrpl4	mitochondrial ribosomal protein L4	0	C6	0.0284083	-1.4149	-1	0.0734804	0.812754	0	0.000158605	1.38554	1
ENSRNOG00000020689	Cpeb3	cytoplasmic polyadenylation element binding protein 3	0	C6	0.025234	-1.07177	-1	0.103332	0.738003	0	0.00674073	0.899565	1
ENSRNOG00000020719	Hrc	histidine rich calcium binding protein	0	C6	0.0331494	-1.79696	-1	0.0645218	1.19157	0	0.0103303	1.80372	1
ENSRNOG00000020812	Gys1	glycogen synthase 1	0	C6	0.0333486	-1.12496	-1	0.099743	0.765077	0	0.0245052	0.849781	1
ENSRNOG00000020828	Pde4a	phosphodiesterase 4A	0	C6	0.0478452	-1.52762	-1	0.113614	0.659676	0	0.0323522	1.05904	1
ENSRNOG00000020897	Prpf19	pre-mRNA processing factor 19	0	C6	0.0304763	-0.662041	-1	0.0320893	0.339905	0	0.00978241	0.597125	1
ENSRNOG00000020905	Hdac5	histone deacetylase 5	0	C6	0.0304072	-0.906233	-1	0.07482	0.376129	0	0.0165192	0.637942	1
ENSRNOG00000020955	Myl3	myosin light chain 3	0	C6	0.0400175	-1.49886	-1	0.0682849	1.02974	0	0.0131708	1.39527	1
ENSRNOG00000020956	Bcat2	branched chain amino acid transaminase 2	0	C6	0.0179515	-1.4314	-1	0.0522674	0.97605	0	0.0435673	1.32796	1
ENSRNOG00000021025	Ppp2r5b	protein phosphatase 2, regulatory subunit B', beta	0	C6	0.0464983	-0.712662	-1	0.0624674	0.422695	0	0.0310611	0.704848	1
ENSRNOG00000021079	Fxyd1	FXYD domain-containing ion transport regulator 1	0	C6	0.0164462	-0.989747	-1	0.0818325	0.761626	0	0.0365756	1.25227	1
ENSRNOG00000021090	Pygm	glycogen phosphorylase, muscle associated	0	C6	0.0401948	-1.72929	-1	0.0704477	1.08362	0	0.0221327	1.55306	1
ENSRNOG00000021125	Prdx5	peroxiredoxin 5	0	C6	0.0199331	-0.76587	-1	0.102709	0.74294	0	0.0315802	0.699562	1
ENSRNOG00000021128	Kcnj11	potassium voltage-gated channel subfamily J member 11	0	C6	0.017235	-2.01496	-1	0.0608608	1.25779	0	0.0273522	1.83083	1
ENSRNOG00000021130	Abcc8	ATP binding cassette subfamily C member 8	0	C6	0.0199966	-1.52756	-1	0.0524764	1.17171	0	0.0384775	1.37255	1
ENSRNOG00000021156	Vegfb	vascular endothelial growth factor B	0	C6	0.0393483	-1.23652	-1	0.0558988	0.770009	0	0.0424839	1.21778	1
ENSRNOG00000021526	Slc25a34	solute carrier family 25, member 34	0	C6	0.0156732	-1.85081	-1	0.0696307	1.0962	0	0.0256986	1.45615	1
ENSRNOG00000021553	Nckap5	NCK-associated protein 5	0	C6	0.0289855	-1.35342	-1	0.0694359	1.09989	0	0.0319203	1.18664	1
ENSRNOG00000021735	Akr1cl	aldo-keto reductase family 1, member C-like	0	C6	0.048989	-1.44756	-1	0.0857504	0.871639	0	0.0378188	1.43994	1
ENSRNOG00000021872	Zfp213	zinc finger protein 213	0	C6	0.0223847	-1.48669	-1	0.0793522	0.733696	0	0.0186938	1.34774	1
ENSRNOG00000022234	mrpl24	mitochondrial ribosomal protein L24	0	C6	0.0423309	-0.96267	-1	0.0677378	0.629746	0	0.036394	0.866713	1
ENSRNOG00000022268	Pnpla3	patatin-like phospholipase domain containing 3	0	C6	0.0459131	-2.80275	-1	0.0825697	0.929964	0	0.00485581	2.30759	1
ENSRNOG00000022812	Ercc5	ERCC excision repair 5, endonuclease	0	C6	0.0439649	-0.70923	-1	0.161832	0.436593	0	0.0238255	0.659654	1
ENSRNOG00000022980	Sdhd	succinate dehydrogenase complex subunit D	0	C6	0.0437751	-1.21108	-1	0.0832185	0.865938	0	0.00998755	1.16721	1
ENSRNOG00000023023	Trpt1	tRNA phosphotransferase 1	0	C6	0.0349633	-1.07068	-1	0.0333359	0.564708	0	0.029884	1.01692	1
ENSRNOG00000023162	Car14	carbonic anhydrase 14	0	C6	0.0195745	-1.3968	-1	0.0764873	0.971642	0	0.0127913	1.35774	1
ENSRNOG00000023403	Gtpbp3	GTP binding protein 3	0	C6	0.0388738	-1.00505	-1	0.129154	0.567849	0	0.0373404	0.790255	1
ENSRNOG00000023411	Vsig10l	V-set and immunoglobulin domain containing 10 like	0	C6	0.0289738	-0.91908	-1	0.0216054	0.499838	0	0.0337089	0.987638	1
ENSRNOG00000023919	Nipsnap2	nipsnap homolog 2	0	C6	0.0403339	-1.41679	-1	0.0856742	0.89624	0	0.00260978	1.32629	1
ENSRNOG00000023991	Rab20	RAB20, member RAS oncogene family	0	C6	0.0379772	-0.762161	-1	0.136547	0.533032	0	0.0348388	1.20414	1
ENSRNOG00000024066	Fundc2	FUN14 domain containing 2	0	C6	0.0196222	-1.12818	-1	0.102694	0.743042	0	0.018895	1.24711	1
ENSRNOG00000024568	Ndufs7	NADH:ubiquinone oxidoreductase core subunit S7	0	C6	0.0200608	-1.68268	-1	0.0896568	0.850422	0	0.0145511	1.531	1
ENSRNOG00000024629	Hadha	hydroxyacyl-CoA dehydrogenase/3-ketoacyl-CoA thiolase/enoyl-CoA hydratase (trifunctional protein), alpha subunit	0	C6	0.0491635	-1.56355	-1	0.0775103	0.983921	0	0.0484788	1.46103	1
ENSRNOG00000024808	Stk39	serine threonine kinase 39	0	C6	0.0152868	-0.672413	-1	0.18268	0.369701	0	0.0347254	0.714104	1
ENSRNOG00000025350	Ppp1r13l	protein phosphatase 1, regulatory subunit 13 like	0	C6	0.0440679	-1.23664	-1	0.130744	0.559964	0	0.0461266	0.862923	1
ENSRNOG00000025371	Spry1	sprouty RTK signaling antagonist 1	0	C6	0.00793972	-0.96162	-1	0.0446096	0.543556	0	0.0477815	0.885201	1
ENSRNOG00000025584	Agap2	ArfGAP with GTPase domain, ankyrin repeat and PH domain 2	0	C6	0.0447518	-1.65675	-1	0.0720506	0.736361	0	0.0482108	1.37461	1
ENSRNOG00000025757	Myh6	myosin heavy chain 6	0	C6	0.00634888	-1.90794	-1	0.0635187	1.20906	0	0.00834054	1.4531	1
ENSRNOG00000025997	Mrrf	mitochondrial ribosome recycling factor	0	C6	0.035118	-0.945619	-1	0.00819719	0.551006	0	0.0207812	0.847098	1
ENSRNOG00000026157	Pnpla4	patatin like phospholipase domain containing 4	0	C6	0.02937	-1.34973	-1	0.10375	0.716876	0	0.0374092	1.35156	1
ENSRNOG00000026455	Gpd1l	glycerol-3-phosphate dehydrogenase 1-like	0	C6	0.013072	-0.866869	-1	0.134644	0.542984	0	0.022018	0.618093	1
ENSRNOG00000026493	Cdnf	cerebral dopamine neurotrophic factor	0	C6	0.048166	-2.213	-1	0.0525399	1.45437	0	0.0299069	2.07002	1
ENSRNOG00000027016	Cobll1	cordon-bleu WH2 repeat protein-like 1	0	C6	0.0127805	-0.939348	-1	0.121248	0.613162	0	0.0452412	0.718034	1
ENSRNOG00000027087	Tmem186	transmembrane protein 186	0	C6	0.0449789	-1.01127	-1	0.0897432	0.472722	0	0.0340038	0.860888	1
ENSRNOG00000027434	Fitm2	fat storage-inducing transmembrane protein 2	0	C6	0.0250039	-2.08996	-1	0.0549813	1.39485	0	0.000972605	1.82355	1
ENSRNOG00000027480	Tmem116	transmembrane protein 116	0	C6	0.0397935	-1.64092	-1	0.0839825	0.912102	0	0.0209143	1.18419	1
ENSRNOG00000027623	LOC680039	hypothetical protein LOC680039	0	C6	0.00848664	-0.890173	-1	0.124571	0.594118	0	0.0369609	0.744823	1
ENSRNOG00000027891	Dhrs11	dehydrogenase/reductase 11	0	C6	0.0257158	-1.3549	-1	0.0935126	0.816197	0	0.00068161	1.25551	1
ENSRNOG00000028047	Mecr	mitochondrial trans-2-enoyl-CoA reductase	0	C6	0.042837	-1.48664	-1	0.0707807	0.836556	0	0.0467361	1.21158	1
ENSRNOG00000028557	Hibch	3-hydroxyisobutyryl-CoA hydrolase	0	C6	0.00303231	-0.95016	-1	0.140928	0.512507	0	0.0487705	0.683598	1
ENSRNOG00000028652	Map10	microtubule-associated protein 10	0	C6	0.017852	-1.12532	-1	0.116946	0.640121	0	0.0389297	0.924397	1
ENSRNOG00000029152	Tmem69	transmembrane protein 69	0	C6	0.0113105	-0.678247	-1	0.166819	0.340588	0	0.0474387	0.632297	1
ENSRNOG00000029510	Plxnb1	plexin B1	0	C6	0.0299885	-1.55704	-1	0.099212	0.767994	0	0.0435214	1.06108	1
ENSRNOG00000029543	Cish	cytokine inducible SH2-containing protein	0	C6	0.0476128	-1.44941	-1	0.0599827	1.27622	0	0.0337987	1.88382	1
ENSRNOG00000029571	Coq10a	coenzyme Q10A	0	C6	0.0480672	-1.84803	-1	0.0525461	1.13685	0	0.0276032	1.77054	1
ENSRNOG00000029698	Pim3	Pim-3 proto-oncogene, serine/threonine kinase	0	C6	0.00651013	-1.705	-1	0.0606741	1.26131	0	0.0277867	1.46592	1
ENSRNOG00000029866	Dennd6b	DENN domain containing 6B	0	C6	0.0410023	-1.13275	-1	0.0679236	0.608159	0	0.0209602	1.20647	1
ENSRNOG00000029939	Gypc	glycophorin C (Gerbich blood group)	0	C6	0.00779178	-1.20872	-1	0.075664	0.847133	0	0.0345707	1.19658	1
ENSRNOG00000030237	Cox7c	cytochrome c oxidase subunit 7C	0	C6	0.00816886	-1.20894	-1	0.063363	0.9145	0	0.0141886	1.09936	1
ENSRNOG00000030245	Tango2	transport and golgi organization 2 homolog	0	C6	0.0408833	-1.47856	-1	0.068063	1.01942	0	0.0175429	1.48292	1
ENSRNOG00000030963	LOC108351137	glyceraldehyde-3-phosphate dehydrogenase	0	C6	0.039442	-1.10893	-1	0.0840108	0.673273	0	0.0153828	0.869523	1
ENSRNOG00000031364	Kif1c	kinesin family member 1C	0	C6	0.0234586	-1.08808	-1	0.0697251	0.58613	0	0.0448807	0.900963	1
ENSRNOG00000031721	Dnajc30	DnaJ heat shock protein family (Hsp40) member C30	0	C6	0.0205962	-0.59779	-1	0.04765	0.290734	0	0.0305158	0.65915	1
ENSRNOG00000032134	Uqcrc1	ubiquinol-cytochrome c reductase core protein 1	0	C6	0.0465457	-1.68065	-1	0.0637373	0.948456	0	0.00304037	1.32399	1
ENSRNOG00000032394	Tymp	thymidine phosphorylase	0	C6	0.0291838	-0.747944	-1	0.0710776	0.303796	0	0.0381564	0.760629	1
ENSRNOG00000032699	Ttyh1	tweety family member 1	0	C6	0.0392037	-0.819542	-1	0.270375	0.20316	0	0.0453559	0.837294	1
ENSRNOG00000032902	Ybx1-ps3	Y box protein 1 related, pseudogene 3	0	C6	0.044591	-1.05335	-1	0.0927294	0.60355	0	0.0318076	1.1047	1
ENSRNOG00000033609	Irx1	iroquois homeobox 1	0	C6	0.0466403	-1.13536	-1	0.133958	0.547229	0	0.0231603	1.56473	1
ENSRNOG00000033734	Tnnt2	troponin T2, cardiac type	0	C6	0.0221067	-1.07537	-1	0.104247	0.729174	0	0.01155	1.0059	1
ENSRNOG00000033741	Ankrd34a	ankyrin repeat domain 34A	0	C6	0.00492823	-1.09099	-1	0.111707	0.673543	0	0.0443859	1.26786	1
ENSRNOG00000033765	Eif1	eukaryotic translation initiation factor 1	0	C6	0.0419065	-0.900348	-1	0.0265221	0.53661	0	0.0415566	0.831304	1
ENSRNOG00000033824	Gpd2	glycerol-3-phosphate dehydrogenase 2	0	C6	0.00849017	-0.989115	-1	0.0374965	0.541438	0	0.0429578	0.600761	1
ENSRNOG00000033906	Zfp667	zinc finger protein 667	0	C6	0.0245351	-1.44289	-1	0.0800429	0.952883	0	0.0187167	1.12607	1
ENSRNOG00000036742	Uqcrc2	ubiquinol cytochrome c reductase core protein 2	0	C6	0.0427833	-1.35712	-1	0.0937307	0.814934	0	0.0141427	1.09061	1
ENSRNOG00000036960	Abcc9	ATP binding cassette subfamily C member 9	0	C6	0.0187915	-0.875389	-1	0.118836	0.6282	0	0.0466214	0.76761	1
ENSRNOG00000037198	Usp18	ubiquitin specific peptidase 18	0	C6	0.0166472	-0.625542	-1	0.0837693	0.914632	0	0.024981	1.04397	1
ENSRNOG00000037199	Spink8	serine peptidase inhibitor, Kazal type 8	0	C6	0.0390812	-0.907371	-1	0.0518415	0.766053	0	0.0149541	1.05502	1
ENSRNOG00000037446	Pxmp2	peroxisomal membrane protein 2	0	C6	0.0280834	-2.06979	-1	0.0513519	1.48745	0	0.000181544	1.99918	1
ENSRNOG00000037815	Acad10	acyl-CoA dehydrogenase family, member 10	0	C6	0.0302741	-1.80461	-1	0.0731541	1.03973	0	0.0261102	1.50998	1
ENSRNOG00000038212	Socs6	suppressor of cytokine signaling 6	0	C6	0.0211287	-0.779968	-1	0.0445864	0.326089	0	0.04911	0.833466	1
ENSRNOG00000039551	Rdh14	retinol dehydrogenase 14 (all-trans/9-cis/11-cis)	0	C6	0.0446004	-0.628532	-1	0.181357	0.374018	0	0.00247215	0.658856	1
ENSRNOG00000042503	Ndufv2	NADH:ubiquinone oxidoreductase core subunit V2	0	C6	0.0200259	-1.28345	-1	0.0675519	0.85971	0	0.00816031	1.28623	1
ENSRNOG00000042696	Minos1	mitochondrial inner membrane organizing system 1	0	C6	0.0429759	-0.753636	-1	0.0754188	0.584922	0	0.0426629	0.94377	1
ENSRNOG00000042720	Mrpl28	mitochondrial ribosomal protein L28	0	C6	0.0357657	-0.961822	-1	0.114004	0.536357	0	0.0492214	0.938498	1
ENSRNOG00000043060	Dnajc4	DnaJ heat shock protein family (Hsp40) member C4	0	C6	0.0295704	-0.881412	-1	0.0171429	0.518447	0	0.00453795	1.01567	1
ENSRNOG00000043201	Coq8a	coenzyme Q8A	0	C6	0.0164444	-2.18073	-1	0.057916	1.32815	0	0.0437495	1.85625	1
ENSRNOG00000045765	MGC94207	similar to RIKEN cDNA C030006K11	0	C6	0.0258218	-0.828606	-1	0.0107704	0.459148	0	0.0454247	0.788074	1
ENSRNOG00000046283	Tmem41a	transmembrane protein 41a	0	C6	0.0220927	-0.743355	-1	0.0421783	0.482227	0	0.0345478	0.711642	1
ENSRNOG00000046307	Glyctk	glycerate kinase	0	C6	0.0408158	-0.691008	-1	0.102945	0.422023	0	0.017925	0.8857	1
ENSRNOG00000046799	Phb	prohibitin	0	C6	0.0177957	-0.959032	-1	0.073545	0.677384	0	0.0129696	0.942211	1
ENSRNOG00000046918	Apoo	apolipoprotein O	0	C6	0.0473345	-1.26626	-1	0.0528507	0.834105	0	0.0210499	1.19103	1
ENSRNOG00000048190	Rgmb	repulsive guidance molecule family member B	0	C6	0.0305768	-0.827121	-1	0.14448	0.499908	0	0.0128372	0.621398	1
ENSRNOG00000048309	Uqcc1	ubiquinol-cytochrome c reductase complex assembly factor 1	0	C6	0.0460201	-1.3066	-1	0.0853684	0.784548	0	0.000523004	1.19967	1
ENSRNOG00000048430	Myo18b	myosin XVIIIb	0	C6	0.0404143	-1.03702	-1	0.146041	0.49269	0	0.0323293	0.903514	1
ENSRNOG00000049686	Mrpl40	mitochondrial ribosomal protein L40	0	C6	0.0353895	-1.12673	-1	0.0897897	0.662076	0	0.00989579	1.03156	1
ENSRNOG00000050646	Fem1a	fem-1 homolog A	0	C6	0.0400199	-1.54245	-1	0.0851982	0.900165	0	0.0207354	1.25417	1
ENSRNOG00000050843	Mut	methylmalonyl CoA mutase	0	C6	0.036656	-1.33526	-1	0.0914676	0.834251	0	0.0264451	1.04151	1
ENSRNOG00000050949	Ttc39c	tetratricopeptide repeat domain 39C	0	C6	0.0393822	-1.37157	-1	0.0579301	0.757388	0	0.000727487	0.986645	1
ENSRNOG00000051006	Ufsp1	UFM1-specific peptidase 1	0	C6	0.0145837	-1.3338	-1	0.0872951	0.875269	0	0.0304254	1.07714	1
ENSRNOG00000051816	Tigar	TP53 induced glycolysis regulatory phosphatase	0	C6	0.0447821	-1.09599	-1	0.0706878	0.77099	0	0.0327369	1.11709	1
ENSRNOG00000052025	Aes	amino-terminal enhancer of split	0	C6	0.0173085	-1.31414	-1	0.106607	0.618938	0	0.00851881	1.06396	1
ENSRNOG00000052802	Aldoa	aldolase, fructose-bisphosphate A	0	C6	0.0185449	-1.23281	-1	0.0634792	0.785624	0	0.0044475	1.14173	1
ENSRNOG00000053023	Taz	tafazzin	0	C6	0.0242738	-0.924276	-1	0.0634095	0.476553	0	0.0454018	0.831541	1
ENSRNOG00000053201	Gpcpd1	glycerophosphocholine phosphodiesterase 1	0	C6	0.0407082	-1.23518	-1	0.0930871	0.818401	0	0.0420094	1.08847	1
ENSRNOG00000053494	Mcpt1l1	mast cell protease 1-like 1	0	C6	0.00905981	-1.56515	-1	0.0769512	0.987459	0	0.0321228	1.37585	1
ENSRNOG00000053640	Kcng2	potassium voltage-gated channel modifier subfamily G member 2	0	C6	0.0239943	-1.32613	-1	0.0951989	0.797601	0	0.0391093	1.50214	1
ENSRNOG00000053869	Ppp1r3d	protein phosphatase 1, regulatory subunit 3D	0	C6	0.00472047	-1.42401	-1	0.076248	0.997586	0	0.0288635	1.36843	1
ENSRNOG00000054157	Nadk2	NAD kinase 2, mitochondrial	0	C6	0.00201581	-0.969135	-1	0.132935	0.550766	0	0.0428202	0.906392	1
ENSRNOG00000054689	Cox7b	cytochrome c oxidase subunit 7B	0	C6	0.0157914	-1.13373	-1	0.0894232	0.795408	0	0.0154745	1.08644	1
ENSRNOG00000054757	Adcy6	adenylate cyclase 6	0	C6	0.0476872	-1.20363	-1	0.137731	0.528502	0	0.0212734	0.854141	1
ENSRNOG00000055572	Idh3g	isocitrate dehydrogenase 3 (NAD), gamma	0	C6	0.0410098	-1.48445	-1	0.0825658	0.930038	0	0.00860925	1.34287	1
ENSRNOG00000057194	Tars2	threonyl-tRNA synthetase 2, mitochondrial (putative)	0	C6	0.0444998	-1.17462	-1	0.116606	0.477885	0	0.0360971	0.928042	1
ENSRNOG00000057988	Pfkm	phosphofructokinase, muscle	0	C6	0.0211027	-2.05209	-1	0.0635946	1.20798	0	0.0325573	1.66933	1
ENSRNOG00000058316	LOC686087	similar to motile sperm domain containing 1	0	C6	0.0129138	-0.992181	-1	0.0780281	0.749956	0	0.0424381	0.793304	1
ENSRNOG00000058983	Gata5	GATA binding protein 5	0	C6	0.0289525	-1.55893	-1	0.0799671	0.953497	0	0.0143459	1.39856	1
ENSRNOG00000059479	Adcy1	adenylate cyclase 1	0	C6	0.0496828	-2.53189	-1	0.0636025	1.20768	0	0.042866	1.38776	1
ENSRNOG00000059956	Bcl6b	B-cell CLL/lymphoma 6B	0	C6	0.0151083	-1.95892	-1	0.0649245	0.713743	0	0.0265828	0.949585	1
ENSRNOG00000060141	Epdr1	ependymin related 1	0	C6	0.0330358	-1.1774	-1	0.117523	0.637085	0	0.0345019	0.978275	1
ENSRNOG00000060350	Iqsec1	IQ motif and Sec7 domain 1	0	C6	0.0368404	-1.23415	-1	0.141037	0.512324	0	0.00146415	0.689529	1
ENSRNOG00000061058	Csde1	cold shock domain containing E1, RNA binding	0	C6	0.0393864	-0.817285	-1	0.0094438	0.439762	0	0.00894875	0.694248	1
ENSRNOG00000061213	Mrps36	mitochondrial ribosomal protein S36	0	C6	0.0126467	-1.26714	-1	0.0508014	1.0512	0	0.00759667	1.42491	1
ENSRNOG00000061530	Fgf16	fibroblast growth factor 16	0	C6	0.0488537	-1.57016	-1	0.0578836	1.32238	0	0.00996461	1.42014	1
ENSRNOG00000061684	Ndufa9	NADH:ubiquinone oxidoreductase subunit A9	0	C6	0.0265803	-1.54773	-1	0.0722261	0.911846	0	0.00351488	1.31136	1
ENSRNOG00000061876	Iffo2	intermediate filament family orphan 2	0	C6	0.00421872	-1.3895	-1	0.092374	0.824711	0	0.0137148	1.10659	1
ENSRNOG00000062013	Adprhl1	ADP-ribosylhydrolase like 1	0	C6	0.000361847	-1.35706	-1	0.0871132	0.729385	0	0.0225914	1.4287	1
ENSRNOG00000000042	Xpr1	xenotropic and polytropic retrovirus receptor 1	0		0.00866625	1.22788	1	0.041244	-0.242113	0	0.109079	-0.819262	0
ENSRNOG00000000075	Mtf2	metal response element binding transcription factor 2	0		0.0395739	0.587336	1	0.180628	-0.292212	0	0.135001	-0.44469	0
ENSRNOG00000000187	Csf2rb	colony stimulating factor 2 receptor beta common subunit	0		0.035107	2.12108	1	0.150815	-0.364958	0	0.0764852	-1.2483	0
ENSRNOG00000000239	Ccl7	C-C motif chemokine ligand 7	0		0.0277158	1.77845	1	0.435173	-0.0523468	0	0.214929	-0.282306	0
ENSRNOG00000000247	Mfsd11	major facilitator superfamily domain containing 11	0		0.0114627	0.606424	1	0.224989	-0.223881	0	0.0679643	-0.5536	0
ENSRNOG00000000257	Smpd3	sphingomyelin phosphodiesterase 3	0		0.0189097	0.953979	1	0.0630973	-0.893019	0	0.0732242	-1.31812	0
ENSRNOG00000000303	Cep57l1	centrosomal protein 57-like 1	0		0.0325879	1.06888	1	0.0813937	-0.537238	0	0.0902661	-0.794086	0
ENSRNOG00000000307	Mical1	microtubule associated monooxygenase, calponin and LIM domain containing 1	0		0.0369185	0.952492	1	0.108258	-0.51132	0	0.101425	-0.896966	0
ENSRNOG00000000471	B3galt4	Beta-1,3-galactosyltransferase 4	0		0.00180789	0.731028	1	0.0781443	-0.65344	0	0.118441	-0.727436	0
ENSRNOG00000000485	Bak1	BCL2-antagonist/killer 1	0		0.0138023	0.711747	1	0.204863	-0.252604	0	0.00625311	-0.467203	0
ENSRNOG00000000505	Rpl10a	ribosomal protein L10A	0		0.0487844	0.901486	1	0.15275	-0.35888	0	0.0380456	-0.521096	0
ENSRNOG00000000811	Pkib	cAMP-dependent protein kinase inhibitor beta	0		0.000322069	1.12197	1	0.151848	-0.361684	0	0.139947	-0.576413	0
ENSRNOG00000000824	Dse	dermatan sulfate epimerase	0		0.0324834	2.2949	1	0.0592813	-0.951564	0	0.0538511	-1.59391	0
ENSRNOG00000000913	Gusb	glucuronidase, beta	0		0.0429877	2.19423	1	0.0616959	-0.920698	0	0.0537505	-1.86612	0
ENSRNOG00000000954	Polr1d	RNA polymerase I subunit D	0		0.0252486	0.84642	1	0.0954885	-0.402755	0	0.00572683	-0.517463	0
ENSRNOG00000000994	Stxbp2	syntaxin binding protein 2	0		0.028482	2.5141	1	0.0587521	-0.961005	0	0.0519424	-1.94818	0
ENSRNOG00000001124	Rnft2	ring finger protein, transmembrane 2	0		0.00131479	0.751267	1	0.139373	-0.358823	0	0.20619	-0.305475	0
ENSRNOG00000001138	Taok3	TAO kinase 3	0		0.00235859	0.95105	1	0.188485	-0.279023	0	0.109861	-0.771562	0
ENSRNOG00000001201	Cstb	cystatin B	0		0.0324083	1.34168	1	0.109194	-0.508184	0	0.0510847	-0.910344	0
ENSRNOG00000001300	P2rx4	purinergic receptor P2X 4	0		0.0169819	2.22658	1	0.0577625	-0.979891	0	0.0607416	-1.63595	0
ENSRNOG00000001314	Fam20c	FAM20C, golgi associated secretory pathway kinase	0		0.0124131	0.910035	1	0.187564	-0.280562	0	0.105336	-0.855832	0
ENSRNOG00000001391	Sdsl	serine dehydratase-like	0		0.00020303	0.748395	1	0.0743244	-0.661386	0	0.165227	-0.395787	0
ENSRNOG00000001417	Plod3	procollagen-lysine, 2-oxoglutarate 5-dioxygenase 3	0		0.0179085	0.780381	1	0.140219	-0.201168	0	0.0365421	-0.50909	0
ENSRNOG00000001425	Sh2b2	SH2B adaptor protein 2	0		0.0367608	1.96828	1	0.130478	-0.428361	0	0.0723078	-1.33737	0
ENSRNOG00000001457	Rfc2	replication factor C subunit 2	0		0.0401528	0.609761	1	0.200692	-0.258683	0	0.0981983	-0.741316	0
ENSRNOG00000001633	Tfg	Trk-fused gene	0		0.000350627	0.604326	1	0.190394	-0.273849	0	0.152302	-0.344853	0
ENSRNOG00000001730	Acap2	ArfGAP with coiled-coil, ankyrin repeat and PH domains 2	0		0.0166365	0.821523	1	0.197133	-0.165049	0	0.050428	-0.755116	0
ENSRNOG00000002057	Slc10a6	solute carrier family 10 member 6	0		0.0330785	1.99114	1	0.0541166	-1.05074	0	0.0996133	-0.817102	0
ENSRNOG00000002105	Cdc7	cell division cycle 7	0		0.0023474	0.851674	1	0.0400903	-0.47299	0	0.068956	-1.01611	0
ENSRNOG00000002141	Cd200	Cd200 molecule	0		0.0256474	0.755474	1	0.0518286	-0.346947	0	0.129512	-0.644693	0
ENSRNOG00000002165	Abraxas1	abraxas 1, BRCA1 A complex subunit	0		0.0359937	0.658732	1	0.0154678	-0.35515	0	0.157867	-0.37975	0
ENSRNOG00000002180	Tbc1d1	TBC1 domain family member 1	0		0.00858194	0.717671	1	0.151862	-0.361637	0	0.0921746	-0.707796	0
ENSRNOG00000002182	44085	septin 11	0		0.0227648	0.719306	1	0.0105588	-0.389031	0	0.0959156	-0.681545	0
ENSRNOG00000002188	Hpse	heparanase	0		0.021061	1.21891	1	0.0654583	-0.851256	0	0.0736452	-1.3099	0
ENSRNOG00000002192	Rell1	RELT-like 1	0		0.00811064	0.649213	1	0.395991	0.0679052	0	0.133823	-0.281465	0
ENSRNOG00000002210	Hsd17b11	hydroxysteroid (17-beta) dehydrogenase 11	0		0.0282873	1.4895	1	0.0829416	-0.67001	0	0.0660526	-1.16786	0
ENSRNOG00000002241	Hspbap1	HSPB1 associated protein 1	0		0.0401469	0.693443	1	0.0681043	-0.393036	0	0.204299	-0.26765	0
ENSRNOG00000002343	Uchl1	ubiquitin C-terminal hydrolase L1	0		0.0461825	2.94294	1	0.0603651	-0.939334	0	0.0515853	-1.95987	0
ENSRNOG00000002358	Scpep1	serine carboxypeptidase 1	0		0.014119	1.92249	1	0.0732648	-0.75705	0	0.0645327	-1.36761	0
ENSRNOG00000002382	Mfap4	microfibril associated protein 4	0		0.000180713	1.13014	1	-	-	0	-	-	0
ENSRNOG00000002389	Morf4l2	mortality factor 4 like 2	0		0.0290476	1.01341	1	0.0339321	-0.50738	0	0.0774938	-0.744058	0
ENSRNOG00000002407	Pdxdc1	pyridoxal-dependent decarboxylase domain containing 1	0		0.038948	0.784117	1	0.0941567	-0.362132	0	0.128378	-0.65346	0
ENSRNOG00000002408	Rbm47	RNA binding motif protein 47	0		0.0386655	1.71239	1	0.20364	-0.25473	0	0.075849	-1.26442	0
ENSRNOG00000002425	Pctp	phosphatidylcholine transfer protein	0		0.0326201	1.41792	1	0.119702	-0.45803	0	0.0617021	-0.94684	0
ENSRNOG00000002470	Ifi47	interferon gamma inducible protein 47	0		0.010214	1.01777	1	0.131383	-0.426215	0	0.00371608	-0.533109	0
ENSRNOG00000002525	Ptgs2	prostaglandin-endoperoxide synthase 2	0		0.0421346	2.84808	1	0.108866	-0.452534	0	0.0584783	-1.69943	0
ENSRNOG00000002693	Nme1	NME/NM23 nucleoside diphosphate kinase 1	0		0.00725851	0.870632	1	0.240414	-0.205056	0	0.0906462	-0.54794	0
ENSRNOG00000002794	Selp	selectin P	0		0.0317768	1.53575	1	0.188449	-0.279141	0	0.128017	-0.655002	0
ENSRNOG00000002820	LOC24906	RoBo-1	0		0.000188444	1.81265	1	0.225371	-0.223368	0	0.0959467	-0.965296	0
ENSRNOG00000002848	Maoa	monoamine oxidase A	0		0.038728	1.60853	1	0.0635638	-0.882071	0	0.0536599	-1.87119	0
ENSRNOG00000003014	Poglut1	protein O-glucosyltransferase 1	0		0.0371835	0.962067	1	0.0902506	-0.611572	0	0.0814484	-0.940417	0
ENSRNOG00000003029	Calr	calreticulin	0		0.0225316	0.594246	1	0.110861	-0.324617	0	0.0134828	-0.388738	0
ENSRNOG00000003170	Nlrp3	NLR family, pyrin domain containing 3	0		0.0197825	2.29837	1	0.0552213	-1.03018	0	0.0614481	-1.61334	0
ENSRNOG00000003208	Ercc6l	ERCC excision repair 6 like, spindle assembly checkpoint helicase	0		0.0278435	1.41746	1	0.104188	-0.526436	0	0.0526529	-1.92062	0
ENSRNOG00000003217	Lgals3bp	galectin 3 binding protein	0		0.0343365	1.40776	1	0.343703	-0.114328	0	0.149679	-0.505648	0
ENSRNOG00000003218	Zfp286a	zinc finger protein 286A	0		0.0339009	1.53054	1	0.0702237	-0.791237	0	0.0868284	-1.08347	0
ENSRNOG00000003243	Wdr81	WD repeat domain 81	0		0.0268198	0.643236	1	0.175288	-0.301996	0	0.0547169	-0.892612	0
ENSRNOG00000003276	Myo1d	myosin ID	0		0.0294683	0.740696	1	0.177747	-0.296834	0	0.099096	-0.927054	0
ENSRNOG00000003357	Col3a1	collagen type III alpha 1 chain	0		0.0364884	2.05299	1	0.0312866	-0.544298	0	0.0770489	-1.23992	0
ENSRNOG00000003522	Mr1	major histocompatibility complex, class I-related	0		0.042179	0.708527	1	0.0064989	-0.537074	0	0.0770422	-0.663232	0
ENSRNOG00000003524	Lrrc59	leucine rich repeat containing 59	0		0.0402012	0.869341	1	0.0989702	-0.344574	0	0.0418882	-0.503754	0
ENSRNOG00000003549	Cnpy2	canopy FGF signaling regulator 2	0		0.0188964	0.936383	1	0.0848806	-0.462651	0	0.175298	-0.40981	0
ENSRNOG00000003594	Tmem183a	transmembrane protein 183A	0		0.0289676	0.794713	1	0.171527	-0.309312	0	0.0766595	-0.63974	0
ENSRNOG00000003613	Mid1	midline 1	0		0.012151	1.63136	1	0.0897871	-0.583738	0	0.066685	-1.18793	0
ENSRNOG00000003687	Rgs2	regulator of G-protein signaling 2	0		0.04047	2.11356	1	0.0846795	-0.655879	0	0.0696754	-1.39567	0
ENSRNOG00000003703	Mcm6	minichromosome maintenance complex component 6	0		0.025573	1.51645	1	0.166427	-0.321785	0	0.054397	-1.51231	0
ENSRNOG00000003709	Kmo	kynurenine 3-monooxygenase	0		0.000366872	1.47442	1	0.0563091	-1.01104	0	0.0653021	-1.50213	0
ENSRNOG00000003772	Csrp2	cysteine and glycine-rich protein 2	0		0.0404119	3.28984	1	0.0555212	-1.02512	0	0.0545334	-1.82255	0
ENSRNOG00000003786	Tspan6	tetraspanin 6	0		0.0351273	1.62469	1	0.0559608	-0.912926	0	0.0635516	-1.35868	0
ENSRNOG00000003802	Pttg1	pituitary tumor-transforming 1	0		0.030126	1.29565	1	0.395688	-0.0774456	0	0.0877423	-1.06872	0
ENSRNOG00000003805	Rnft1	ring finger protein, transmembrane 1	0		0.0105603	0.900747	1	0.148796	-0.341092	0	0.0864845	-0.764919	0
ENSRNOG00000003809	Sat1	spermidine/spermine N1-acetyl transferase 1	0		0.0236482	2.02447	1	0.0598859	-0.94489	0	0.063606	-1.55106	0
ENSRNOG00000003829	Ap3s1	adaptor-related protein complex 3, sigma 1 subunit	0		0.0120924	1.30777	1	0.126203	-0.443349	0	0.079569	-1.20071	0
ENSRNOG00000003835	Slc43a2	solute carrier family 43 member 2	0		0.0274678	1.41081	1	0.0927309	-0.593611	0	0.0968852	-0.953091	0
ENSRNOG00000003858	Atp6ap2	ATPase H+ transporting accessory protein 2	0		0.0346237	1.10347	1	0.177561	-0.297557	0	0.0990888	-0.927083	0
ENSRNOG00000003861	Gorab	golgin, RAB6-interacting	0		0.0258006	0.699066	1	0.151367	-0.363656	0	0.132395	-0.50747	0
ENSRNOG00000003872	NEWGENE_620180	solute carrier family 40 member 1	0		0.0333744	1.46405	1	0.0592489	-0.949796	0	0.0658317	-1.37703	0
ENSRNOG00000003875	Ocrl	OCRL, inositol polyphosphate-5-phosphatase	0		0.0096025	0.656084	1	0.146086	-0.368147	0	0.0343702	-0.479552	0
ENSRNOG00000003890	Nap1l1	nucleosome assembly protein 1-like 1	0		0.0456601	0.814523	1	0.1039	-0.35903	0	0.0370553	-0.565553	0
ENSRNOG00000003895	Rgs1	regulator of G-protein signaling 1	0		0.0401313	3.43616	1	0.154598	-0.35384	0	0.0633591	-1.56024	0
ENSRNOG00000003897	Col1a1	collagen type I alpha 1 chain	0		0.0335129	2.78176	1	0.0663779	-0.836644	0	0.0544637	-1.83574	0
ENSRNOG00000003927	Cd55	CD55 molecule, decay accelerating factor for complement	0		0.0385832	1.58834	1	0.0539631	-0.319008	0	0.102054	-0.889305	0
ENSRNOG00000003967	Vmp1	vacuole membrane protein 1	0		0.020486	1.24415	1	0.125858	-0.444514	0	0.106294	-0.846522	0
ENSRNOG00000004135	RGD1311745	similar to RIKEN cDNA 1110059G10	0		0.0334951	0.633419	1	0.190424	-0.275454	0	0.0579394	-0.310684	0
ENSRNOG00000004150	Slc9a7	solute carrier family 9 member A7	0		0.000270902	1.58539	1	0.108162	-0.511971	0	0.0703103	-1.38274	0
ENSRNOG00000004214	Rpl26	ribosomal protein L26	0		0.0220577	0.766569	1	0.10174	-0.357261	0	0.0148624	-0.456683	0
ENSRNOG00000004242	Pole2	DNA polymerase epsilon 2, accessory subunit	0		0.0350414	1.48253	1	0.19183	-0.272823	0	0.0526275	-1.44634	0
ENSRNOG00000004249	Tlr7	toll-like receptor 7	0		0.0444598	3.07783	1	0.0518424	-1.10823	0	0.0578247	-1.72355	0
ENSRNOG00000004412	Mtbp	MDM2 binding protein	0		0.0286028	0.810424	1	0.116438	-0.473046	0	0.0780168	-0.652249	0
ENSRNOG00000004471	Polr3h	RNA polymerase III subunit H	0		0.00883048	0.830751	1	0.23316	-0.21359	0	0.157373	-0.482358	0
ENSRNOG00000004479	Aurka	aurora kinase A	0		0.0181947	1.10081	1	0.170297	-0.312064	0	0.0561889	-0.608481	0
ENSRNOG00000004603	Srgap1	SLIT-ROBO Rho GTPase activating protein 1	0		0.00121806	0.979846	1	0.0863094	-0.644652	0	0.0794132	-1.2034	0
ENSRNOG00000004604	Slc38a10	solute carrier family 38, member 10	0		0.0368848	1.16348	1	0.0878023	-0.576421	0	0.0735614	-0.991054	0
ENSRNOG00000004642	Lmx1a	LIM homeobox transcription factor 1 alpha	0		0.0493605	1.20308	1	0.0616102	-0.921956	0	0.105099	-0.857883	0
ENSRNOG00000004649	Il1b	interleukin 1 beta	0		0.0177912	2.05794	1	0.063045	-0.893168	0	0.111824	-0.787711	0
ENSRNOG00000004657	Sec23a	Sec23 homolog A, coat complex II component	0		0.0404238	0.687333	1	0.13356	-0.418989	0	0.11235	-0.734785	0
ENSRNOG00000004737	Cd48	Cd48 molecule	0		0.0156636	0.994987	1	0.0948646	-0.578778	0	0.0508592	-0.806353	0
ENSRNOG00000004763	Sirpa	signal-regulatory protein alpha	0		0.0173727	1.53652	1	0.0670204	-0.828057	0	0.05585	-1.34344	0
ENSRNOG00000004776	Ftsj1	FtsJ RNA methyltransferase homolog 1	0		0.031786	0.614109	1	0.226442	-0.222208	0	0.0732226	-0.337709	0
ENSRNOG00000004805	Stac2	SH3 and cysteine rich domain 2	0		0.0406919	1.59955	1	0.198018	-0.263146	0	0.0803826	-1.18673	0
ENSRNOG00000004912	Itgav	integrin subunit alpha V	0		0.0386551	0.806143	1	0.164034	-0.298737	0	0.0748696	-0.894697	0
ENSRNOG00000005126	Pqlc3	PQ loop repeat containing 3	0		0.00326735	2.06927	1	0.0689739	-0.799126	0	0.0656347	-1.49256	0
ENSRNOG00000005274	Vrk1	vaccinia related kinase 1	0		0.0326635	0.800638	1	0.127815	-0.282287	0	0.0634828	-0.719972	0
ENSRNOG00000005289	Prkd3	protein kinase D3	0		0.0370097	0.868066	1	0.0143425	-0.412976	0	0.0775397	-0.845884	0
ENSRNOG00000005346	Tmem128	transmembrane protein 128	0		0.0484766	0.746327	1	0.128793	-0.376522	0	0.128424	-0.510011	0
ENSRNOG00000005574	Adamts8	ADAM metallopeptidase with thrombospondin type 1 motif, 8	0		0.010701	2.18559	1	0.0741628	-0.748822	0	0.053256	-1.88691	0
ENSRNOG00000005621	Gxylt2	glucoside xylosyltransferase 2	0		0.0267025	2.15883	1	0.057698	-0.982441	0	0.050112	-2.01826	0
ENSRNOG00000005655	Cpa6	carboxypeptidase A6	0		0.0411572	0.684085	1	0.243685	-0.20179	0	0.14024	0.0868547	0
ENSRNOG00000005710	Rbm7	RNA binding motif protein 7	0		0.0341635	0.628698	1	0.277421	-0.168522	0	0.00898152	-0.295611	0
ENSRNOG00000005763	Arl1	ADP-ribosylation factor like GTPase 1	0		0.0378151	0.717672	1	0.0854407	-0.319346	0	0.157642	-0.397723	0
ENSRNOG00000005825	Lyz2	lysozyme 2	0		0.0327539	3.22107	1	0.136565	-0.407954	0	0.0763952	-1.25036	0
ENSRNOG00000005841	Erp44	endoplasmic reticulum protein 44	0		0.0282425	0.778973	1	0.161474	-0.325228	0	0.0762721	-0.468657	0
ENSRNOG00000005917	Pawr	pro-apoptotic WT1 regulator	0		0.0227708	1.05208	1	0.100041	-0.337033	0	0.0677821	-0.614689	0
ENSRNOG00000005924	Dstn	destrin, actin depolymerizing factor	0		0.0465232	0.839682	1	0.0928868	-0.367861	0	0.0240058	-0.543649	0
ENSRNOG00000005930	Nnmt	nicotinamide N-methyltransferase	0		0.010524	1.68321	1	0.0672319	-0.824475	0	0.069488	-1.4019	0
ENSRNOG00000005935	A3galt2	alpha 1,3-galactosyltransferase 2	0		0.0316058	1.12725	1	0.139511	-0.397599	0	0.0754634	-0.940585	0
ENSRNOG00000005965	Irak4	interleukin-1 receptor-associated kinase 4	0		0.0484097	1.05088	1	0.0547322	-0.672157	0	0.0820927	-1.02778	0
ENSRNOG00000005998	Smoc1	SPARC related modular calcium binding 1	0		0.0400583	0.936761	1	0.0796884	-0.699885	0	0.11415	-0.767342	0
ENSRNOG00000006077	Snx5	sorting nexin 5	0		0.0272428	0.958289	1	0.0978249	-0.558564	0	0.0829893	-0.782824	0
ENSRNOG00000006094	Cd44	CD44 molecule (Indian blood group)	0		0.0155144	2.17108	1	0.0981743	-0.556896	0	0.0524053	-1.60797	0
ENSRNOG00000006167	Rasal3	RAS protein activator like 3	0		0.048176	0.861001	1	0.174772	-0.302881	0	0.148829	-0.528169	0
ENSRNOG00000006236	Dsn1	DSN1 homolog, MIS12 kinetochore complex component	0		0.0298641	2.48612	1	0.0867747	-0.640119	0	0.0508155	-1.99018	0
ENSRNOG00000006392	Xrcc6	X-ray repair cross complementing 6	0		0.0116804	0.84179	1	0.149555	-0.330075	0	0.15647	-0.486704	0
ENSRNOG00000006472	Hspa2	heat shock protein family A member 2	0		0.0139475	1.46975	1	0.0993892	-0.548509	0	0.067444	-1.30515	0
ENSRNOG00000006483	Heatr5a	HEAT repeat containing 5A	0		0.0358377	0.92198	1	0.150769	-0.365156	0	0.106914	-0.83982	0
ENSRNOG00000006526	Sema3c	semaphorin 3C	0		0.0139357	1.25403	1	0.161186	-0.335883	0	0.112822	-0.778528	0
ENSRNOG00000006620	Xcr1	X-C motif chemokine receptor 1	0		0.000505051	1.5465	1	0.0801896	-0.693998	0	0.0746211	-1.29267	0
ENSRNOG00000006641	Dbh	dopamine beta-hydroxylase	0		0.0262361	0.96505	1	0.0977804	-0.057728	0	0.009884	-0.417774	0
ENSRNOG00000006661	Rad51c	RAD51 paralog C	0		0.0477856	1.07834	1	0.101757	-0.534526	0	0.0828959	-1.14473	0
ENSRNOG00000006731	Spc25	SPC25, NDC80 kinetochore complex component	0		0.0457959	1.83634	1	0.0685775	-0.805154	0	0.0531269	-1.53059	0
ENSRNOG00000006803	Dnajc10	DnaJ heat shock protein family (Hsp40) member C10	0		0.0197045	0.705897	1	0.0117538	-0.345197	0	0.0777677	-0.56772	0
ENSRNOG00000006806	Setmar	SET domain and mariner transposase fusion gene	0		0.027864	0.58276	1	0.075837	-0.731746	0	0.154054	-0.325239	0
ENSRNOG00000006828	Baz1a	bromodomain adjacent to zinc finger domain, 1A	0		0.0337268	1.02563	1	0.112461	-0.493394	0	0.0619282	-0.788303	0
ENSRNOG00000006921	Rbl1	RB transcriptional corepressor like 1	0		0.0190671	1.69424	1	0.130155	-0.429194	0	0.0629158	-1.20523	0
ENSRNOG00000006987	Tmem263	transmembrane protein 263	0		0.0156969	0.654334	1	0.225918	-0.213071	0	0.144035	-0.55479	0
ENSRNOG00000006998	Fhl4	four and a half LIM domains 4	0		0.0358133	1.00063	1	0.0797937	-0.699046	0	0.0584847	-0.898752	0
ENSRNOG00000007023	Galm	galactose mutarotase	0		0.0226889	1.05312	1	0.0874145	-0.634916	0	0.116294	-0.702075	0
ENSRNOG00000007060	Plin2	perilipin 2	0		0.0108768	0.69064	1	0.056415	-0.190804	0	0.199128	-0.324334	0
ENSRNOG00000007081	Xdh	xanthine dehydrogenase	0		0.0100161	0.829016	1	0.115636	-0.476485	0	0.144051	-0.359993	0
ENSRNOG00000007089	Lgmn	legumain	0		0.020895	1.56279	1	0.0783071	-0.711923	0	0.0787006	-1.20956	0
ENSRNOG00000007126	Gpr19	G protein-coupled receptor 19	0		0.041205	1.03534	1	0.0730885	-0.759534	0	0.121838	-0.698196	0
ENSRNOG00000007159	Ccl2	C-C motif chemokine ligand 2	0		0.0202012	1.91774	1	0.251347	-0.193994	0	0.099191	-0.925701	0
ENSRNOG00000007177	Kdelc2	KDEL motif containing 2	0		0.00945592	0.90924	1	0.0142547	-0.481191	0	0.111855	-0.660156	0
ENSRNOG00000007243	Havcr1	hepatitis A virus cellular receptor 1	0		0.000351801	0.761319	1	0.00847077	-0.118718	0	0.109154	-0.817804	0
ENSRNOG00000007300	C1qtnf6	C1q and TNF related 6	0		0.0113405	2.45477	1	0.0525507	-1.09384	0	0.0531559	-1.8907	0
ENSRNOG00000007302	Fbn1	fibrillin 1	0		0.0149101	2.46041	1	0.0698946	-0.794215	0	0.05819	-1.71108	0
ENSRNOG00000007377	Slit3	slit guidance ligand 3	0		0.00829589	2.22068	1	0.0511395	-1.12075	0	0.0576176	-1.7371	0
ENSRNOG00000007393	Ndrg1	N-myc downstream regulated 1	0		0.0173684	1.04305	1	0.243987	-0.201586	0	0.092404	-0.997625	0
ENSRNOG00000007404	Svbp	small vasohibin binding protein	0		0.0192197	0.901078	1	0.279481	-0.0899059	0	0.0814714	-0.601867	0
ENSRNOG00000007437	Irf5	interferon regulatory factor 5	0		0.0345267	2.4802	1	0.0657183	-0.846446	0	0.052747	-1.9167	0
ENSRNOG00000007483	Ccnf	cyclin F	0		0.0454246	1.64289	1	0.404581	-0.0715976	0	0.0749048	-1.28313	0
ENSRNOG00000007622	Arrdc1	arrestin domain containing 1	0		0.0488457	0.983707	1	0.191558	-0.27351	0	0.0693643	-0.818298	0
ENSRNOG00000007675	Gpr63	G protein-coupled receptor 63	0		0.000915493	0.89567	1	0.255195	-0.189927	0	0.103262	-0.749236	0
ENSRNOG00000007743	Mgst1	microsomal glutathione S-transferase 1	0		0.0459046	1.46066	1	0.0758706	-0.731468	0	0.0626917	-0.745893	0
ENSRNOG00000007763	Plod1	procollagen-lysine, 2-oxoglutarate 5-dioxygenase 1	0		0.0360954	0.623315	1	0.129291	-0.433003	0	0.0615684	-0.610301	0
ENSRNOG00000007775	Cmpk1	cytidine/uridine monophosphate kinase 1	0		0.0189851	0.601934	1	0.190694	-0.275038	0	0.0702477	-0.446687	0
ENSRNOG00000007834	Cand1	cullin-associated and neddylation-dissociated 1	0		0.0263306	0.717084	1	0.0663776	-0.335512	0	0.060468	-0.526526	0
ENSRNOG00000007864	Vrk2	vaccinia related kinase 2	0		0.0290073	0.79445	1	0.137874	-0.403427	0	0.186801	-0.362789	0
ENSRNOG00000007892	Tram1	translocation associated membrane protein 1	0		0.0354613	0.827634	1	0.232466	-0.214619	0	0.0727671	-0.651035	0
ENSRNOG00000007906	Bub1b	BUB1 mitotic checkpoint serine/threonine kinase B	0		0.0274808	1.99823	1	0.0923711	-0.596324	0	0.0519455	-1.94777	0
ENSRNOG00000008000	Syt13	synaptotagmin 13	0		0.00018423	1.08141	1	0.0537102	-0.312432	0	0.1017	-0.62246	0
ENSRNOG00000008048	Plscr1	phospholipid scramblase 1	0		0.0308768	1.27015	1	0.07751	-0.717332	0	0.0888537	-1.04964	0
ENSRNOG00000008115	Arhgap11a	Rho GTPase activating protein 11A	0		0.0173509	1.9191	1	0.0803796	-0.692239	0	0.0630657	-1.56743	0
ENSRNOG00000008140	Rpl15	ribosomal protein L15	0		0.00997672	0.840309	1	0.100444	-0.344102	0	0.0468646	-0.417729	0
ENSRNOG00000008173	Sesn3	sestrin 3	0		0.0108734	0.960097	1	0.0463879	-0.471782	0	0.087028	-1.07859	0
ENSRNOG00000008176	Nppa	natriuretic peptide A	0		0.0382277	3.61809	1	0.0522777	-0.370168	0	0.0543692	-1.84588	0
ENSRNOG00000008180	Lyn	LYN proto-oncogene, Src family tyrosine kinase	0		0.0458648	1.04497	1	0.178771	-0.294891	0	0.0922192	-0.886116	0
ENSRNOG00000008187	Ubash3b	ubiquitin associated and SH3 domain containing, B	0		0.024248	1.16458	1	0.224287	-0.22508	0	0.139539	-0.578675	0
ENSRNOG00000008247	Ikbip	IKBKB interacting protein	0		0.0174368	1.8148	1	0.0580539	-0.737731	0	0.0796884	-1.19791	0
ENSRNOG00000008336	Tnfrsf11b	TNF receptor superfamily member 11B	0		0.0406616	2.26277	1	0.0112453	-0.518563	0	0.0686447	-1.42223	0
ENSRNOG00000008543	Pdlim2	PDZ and LIM domain 2	0		0.0290472	0.909776	1	0.118745	-0.461659	0	0.0507465	-0.580924	0
ENSRNOG00000008551	Rps7	ribosomal protein S7	0		0.0455257	0.944869	1	0.134101	-0.416923	0	0.0605138	-0.548889	0
ENSRNOG00000008554	Slc9a9	solute carrier family 9 member A9	0		0.0102567	1.22624	1	0.0237863	-0.39037	0	0.117626	-0.735324	0
ENSRNOG00000008586	Aldh1l2	aldehyde dehydrogenase 1 family, member L2	0		0.0195948	2.27119	1	0.106558	-0.51968	0	0.0701457	-1.38569	0
ENSRNOG00000008619	Agtrap	angiotensin II receptor-associated protein	0		0.0308754	0.832873	1	0.125413	-0.445647	0	0.100536	-0.6978	0
ENSRNOG00000008635	Mks1	Meckel syndrome, type 1	0		0.0418364	1.09969	1	0.0601703	-0.604512	0	0.13174	-0.631248	0
ENSRNOG00000008639	Pabpc1	poly(A) binding protein, cytoplasmic 1	0		0.0442128	1.69486	1	0.0694086	-0.795895	0	0.0545792	-1.28389	0
ENSRNOG00000008759	Csf3r	colony stimulating factor 3 receptor	0		0.0280619	2.4274	1	0.0725885	-0.762295	0	0.0757717	-1.26553	0
ENSRNOG00000008841	Orc1	origin recognition complex, subunit 1	0		0.0453791	1.59936	1	0.0484295	-0.270148	0	0.0688098	-1.41715	0
ENSRNOG00000008851	Slc35b4	solute carrier family 35 member B4	0		0.033862	1.08821	1	0.117462	-0.466772	0	0.0506318	-0.952004	0
ENSRNOG00000008927	Hbp1	HMG-box transcription factor 1	0		0.00082108	0.596426	1	0.0321254	-0.435889	0	0.118145	-0.460578	0
ENSRNOG00000008945	Nans	N-acetylneuraminate synthase	0		0.00256968	0.95082	1	0.134613	-0.414887	0	0.00100537	-0.516972	0
ENSRNOG00000009020	Tsta3	tissue specific transplantation antigen P35B	0		0.0231481	0.610486	1	0.0313976	-0.263912	0	0.111694	-0.442544	0
ENSRNOG00000009073	Tnni1	troponin I1, slow skeletal type	0		0.00106129	0.674866	1	0.016144	-0.292193	0	0.349084	0.127451	0
ENSRNOG00000009125	Dis3	DIS3 homolog, exosome endoribonuclease and 3'-5' exoribonuclease	0		0.0216491	0.6827	1	0.184153	-0.1921	0	0.133081	-0.621614	0
ENSRNOG00000009313	Lrpap1	LDL receptor related protein associated protein 1	0		0.0312075	0.727549	1	0.135597	-0.347461	0	0.0491316	-0.51721	0
ENSRNOG00000009325	Fuca1	alpha-L-fucosidase 1	0		0.0114557	1.63545	1	0.0966376	-0.566639	0	0.0638445	-1.07164	0
ENSRNOG00000009331	Hck	HCK proto-oncogene, Src family tyrosine kinase	0		0.0463169	2.93748	1	0.0942949	-0.58132	0	0.0532524	-1.88709	0
ENSRNOG00000009505	Cd164l2	CD164 molecule like 2	0		0.000306627	0.867806	1	0.0950887	-0.576228	0	0.0935345	-0.928284	0
ENSRNOG00000009515	Pgm3	phosphoglucomutase 3	0		0.000724665	1.70778	1	0.0671705	-0.825787	0	0.0778415	-1.2257	0
ENSRNOG00000009550	Sqle	squalene epoxidase	0		0.00341693	0.651664	1	0.22327	-0.22639	0	0.0637548	-0.712401	0
ENSRNOG00000009630	Hsd17b12	hydroxysteroid (17-beta) dehydrogenase 12	0		0.0199886	1.13361	1	0.2075	-0.248865	0	0.0829663	-0.637867	0
ENSRNOG00000009664	Ankrd42	ankyrin repeat domain 42	0		0.0244544	1.51201	1	0.0633989	-0.886398	0	0.0820822	-1.15892	0
ENSRNOG00000009705	Lck	LCK proto-oncogene, Src family tyrosine kinase	0		0.023683	0.872525	1	0.15245	-0.35953	0	0.00362433	-0.421164	0
ENSRNOG00000009722	Chd3	chromodomain helicase DNA binding protein 3	0		0.0184302	1.19602	1	0.0646561	-0.662272	0	0.0711948	-1.35665	0
ENSRNOG00000009779	Krt8	keratin 8	0		0.0227068	1.8798	1	0.0415021	-0.317767	0	0.0584806	-1.69934	0
ENSRNOG00000009884	Lgals1	galectin 1	0		0.00587398	0.750839	1	0.0976745	-0.105275	0	0.155784	-0.471837	0
ENSRNOG00000009910	Swap70	SWAP switching B-cell complex 70	0		0.00761423	0.861061	1	0.0841218	-0.468945	0	0.099165	-0.726055	0
ENSRNOG00000010021	Isy1	ISY1 splicing factor homolog	0		0.0447671	0.778156	1	0.136962	-0.406619	0	0.0905112	-0.636938	0
ENSRNOG00000010027	Atr	ATR serine/threonine kinase	0		0.042618	0.978872	1	0.0564383	-0.463726	0	0.0646231	-1.0649	0
ENSRNOG00000010063	Htr2a	5-hydroxytryptamine receptor 2A	0		0.00122718	1.05248	1	0.467622	-0.0147289	0	0.359537	-0.122235	0
ENSRNOG00000010104	Pofut1	protein O-fucosyltransferase 1	0		0.0111423	0.706932	1	0.00312815	-0.532291	0	0.118122	-0.721797	0
ENSRNOG00000010147	Pdcd10	programmed cell death 10	0		0.0105422	0.819793	1	0.160191	-0.338791	0	0.0525141	-0.555648	0
ENSRNOG00000010208	Timp1	TIMP metallopeptidase inhibitor 1	0		0.0373132	3.70947	1	0.06355	-0.882648	0	0.0587074	-1.69206	0
ENSRNOG00000010240	Fam46a	family with sequence similarity 46, member A	0		0.0204262	1.5747	1	0.123586	-0.450395	0	0.0861469	-0.682357	0
ENSRNOG00000010331	Ctsb	cathepsin B	0		0.0423985	1.32581	1	0.115194	-0.478089	0	0.0938235	-0.979623	0
ENSRNOG00000010342	Zfand1	zinc finger AN1-type containing 1	0		0.0141675	1.0544	1	0.0786085	-0.7087	0	0.0643263	-0.734216	0
ENSRNOG00000010362	Anxa2	annexin A2	0		0.0190189	1.95215	1	0.0964993	-0.567869	0	0.0746192	-1.29298	0
ENSRNOG00000010461	Gpx8	glutathione peroxidase 8	0		0.031345	2.62096	1	0.0536043	-1.06633	0	0.0597477	-1.66224	0
ENSRNOG00000010519	Cyp39a1	cytochrome P450, family 39, subfamily a, polypeptide 1	0		0.0355243	1.42592	1	0.0621913	-0.62705	0	0.115652	-0.752521	0
ENSRNOG00000010533	Arfip1	ADP-ribosylation factor interacting protein 1	0		0.043003	0.743032	1	0.0537979	-0.294488	0	0.0767938	-0.527603	0
ENSRNOG00000010538	Commd7	COMM domain containing 7	0		0.0184022	0.639312	1	0.1707	-0.311152	0	0.177656	-0.303156	0
ENSRNOG00000010610	Hpgd	15-hydroxyprostaglandin dehydrogenase	0		0.000393054	1.21135	1	0.14239	-0.386086	0	0.0811413	-1.16879	0
ENSRNOG00000010646	Tmem229b	transmembrane protein 229B	0		0.032918	1.70812	1	0.0881246	-0.628441	0	0.0703884	-1.37933	0
ENSRNOG00000010701	Depdc1b	DEP domain containing 1B	0		0.000193641	1.64309	1	0.111878	-0.49656	0	0.0613894	-1.34487	0
ENSRNOG00000010721	Dlgap5	DLG associated protein 5	0		0.0236737	1.70239	1	0.0505949	-0.61574	0	0.0578706	-1.11971	0
ENSRNOG00000010798	Blk	BLK proto-oncogene, Src family tyrosine kinase	0		0.00020512	1.26855	1	0.0899618	-0.614092	0	0.0525816	-0.819373	0
ENSRNOG00000010843	Nhlrc3	NHL repeat containing 3	0		0.0314534	0.960996	1	0.117619	-0.465708	0	0.098522	-0.932855	0
ENSRNOG00000010897	Nek6	NIMA-related kinase 6	0		0.029612	1.48704	1	0.076661	-0.723836	0	0.0746446	-1.28908	0
ENSRNOG00000010947	Mmp14	matrix metallopeptidase 14	0		0.0219287	2.44318	1	0.0685948	-0.804648	0	0.0585683	-1.6954	0
ENSRNOG00000010966	Itgb1	integrin subunit beta 1	0		0.0114374	0.953331	1	0.00372693	-0.34442	0	0.0713534	-0.748889	0
ENSRNOG00000010970	Krt24	keratin 24	0		0.0234843	1.95986	1	0.0556743	-0.850773	0	0.0919225	-1.00279	0
ENSRNOG00000010977	Igfbp6	insulin-like growth factor binding protein 6	0		0.04054	2.24743	1	0.0640262	-0.873693	0	0.0644857	-1.52731	0
ENSRNOG00000011008	Bet1	Bet1 golgi vesicular membrane trafficking protein	0		0.0346748	0.742764	1	0.139239	-0.288845	0	0.150513	-0.517732	0
ENSRNOG00000011029	Sec11a	SEC11 homolog A, signal peptidase complex subunit	0		0.0385665	1.31069	1	0.0798718	-0.697942	0	0.0593138	-0.864659	0
ENSRNOG00000011070	Gnb4	G protein subunit beta 4	0		0.0426023	1.48756	1	0.116003	-0.475059	0	0.0676882	-1.43904	0
ENSRNOG00000011136	Osr2	odd-skipped related transciption factor 2	0		0.000196488	1.5502	1	0.0489199	-0.412804	0	0.06713	-1.4495	0
ENSRNOG00000011205	Ccl3	C-C motif chemokine ligand 3	0		0.0261796	1.68836	1	0.280402	0.188417	0	0.0836075	-1.13298	0
ENSRNOG00000011213	Blm	Bloom syndrome RecQ like helicase	0		0.0235075	0.928417	1	0.0281869	-0.232778	0	0.0674898	-0.822412	0
ENSRNOG00000011228	Layn	layilin	0		0.0487905	1.24563	1	0.146844	-0.374993	0	0.0632141	-0.85226	0
ENSRNOG00000011263	Plac9	placenta-specific 9	0		0.0447632	1.05469	1	0.152691	-0.358949	0	0.0601304	-0.674602	0
ENSRNOG00000011332	Clspn	claspin	0		0.0342183	1.3216	1	0.164713	-0.326649	0	0.0719047	-1.34363	0
ENSRNOG00000011582	Rab3d	RAB3D, member RAS oncogene family	0		0.0262599	0.833691	1	0.0718725	-0.593931	0	0.07822	-0.860931	0
ENSRNOG00000011653	Washc2c	WASH complex subunit 2C	0		0.0146827	0.648698	1	0.090915	-0.457283	0	0.117491	-0.589975	0
ENSRNOG00000011654	Plk4	polo-like kinase 4	0		0.0161986	2.14463	1	0.205605	-0.25136	0	0.0582079	-1.70906	0
ENSRNOG00000011762	Elf1	E74 like ETS transcription factor 1	0		0.0347448	0.634758	1	0.175591	-0.301158	0	0.0970376	-0.503995	0
ENSRNOG00000011796	C1r	complement C1r	0		0.000194926	0.971018	1	0.100268	-0.384806	0	0.229513	-0.176764	0
ENSRNOG00000011821	S100a4	S100 calcium-binding protein A4	0		0.00724283	2.6922	1	0.0892506	-0.619836	0	0.0597336	-1.663	0
ENSRNOG00000011857	Mtpn	myotrophin	0		0.0432703	0.671049	1	0.235375	-0.205307	0	0.115658	-0.752397	0
ENSRNOG00000011893	Rps3a	ribosomal protein S3a	0		0.032821	0.837269	1	0.0869686	-0.451575	0	0.0249082	-0.556663	0
ENSRNOG00000012016	Npc1	NPC intracellular cholesterol transporter 1	0		0.0284367	0.668547	1	0.142224	-0.387344	0	0.0997477	-0.727197	0
ENSRNOG00000012027	Bco1	beta-carotene oxygenase 1	0		0.000206524	0.684572	1	0.0827565	-0.469653	0	-	-	0
ENSRNOG00000012061	Prkcb	protein kinase C, beta	0		0.0478666	1.46739	1	0.0804729	-0.691371	0	0.0757733	-1.26538	0
ENSRNOG00000012062	Npc2	NPC intracellular cholesterol transporter 2	0		0.0237836	1.63038	1	0.0731363	-0.758611	0	0.0762625	-1.25405	0
ENSRNOG00000012084	Xpnpep1	X-prolyl aminopeptidase 1	0		0.0149838	0.781735	1	0.0674332	-0.425932	0	0.105839	-0.686426	0
ENSRNOG00000012149	Gpsm2	G-protein signaling modulator 2	0		0.0312312	1.86628	1	0.0837062	-0.663698	0	0.0735385	-1.08537	0
ENSRNOG00000012262	Depdc7	DEP domain containing 7	0		0.0372567	1.98705	1	0.0650788	-0.858939	0	0.0651375	-1.50777	0
ENSRNOG00000012280	Ptx3	pentraxin 3	0		0.0453163	3.01027	1	0.0644827	-0.866435	0	0.383303	-0.106561	0
ENSRNOG00000012292	Alg8	ALG8, alpha-1,3-glucosyltransferase	0		0.00283981	0.777493	1	0.0701897	-0.406719	0	0.137612	-0.509489	0
ENSRNOG00000012414	Rhobtb3	Rho-related BTB domain containing 3	0		0.0460069	0.692242	1	0.0890696	-0.467775	0	0.150223	-0.519719	0
ENSRNOG00000012439	Bid	BH3 interacting domain death agonist	0		0.0333262	1.58729	1	0.0637222	-0.879662	0	0.0687873	-1.41796	0
ENSRNOG00000012508	Slc39a8	solute carrier family 39 member 8	0		0.0419234	1.66761	1	0.148558	-0.370611	0	0.0698844	-1.39019	0
ENSRNOG00000012543	Mcm3	minichromosome maintenance complex component 3	0		0.0223686	1.72132	1	0.198494	-0.262334	0	0.0663776	-1.47159	0
ENSRNOG00000012549	Hs2st1	heparan sulfate 2-O-sulfotransferase 1	0		0.0189653	1.05659	1	0.101022	-0.470646	0	0.0763409	-1.11588	0
ENSRNOG00000012576	Selenos	selenoprotein S	0		0.0404425	0.627369	1	0.210506	-0.244308	0	0.0370324	-0.32431	0
ENSRNOG00000012629	Rab23	RAB23, member RAS oncogene family	0		0.0174437	1.13387	1	0.0692683	-0.368104	0	0.0743938	-0.712214	0
ENSRNOG00000012655	Adamts6	ADAM metallopeptidase with thrombospondin type 1 motif, 6	0		0.0287513	1.08205	1	0.0810846	-0.686351	0	0.0855153	-1.10697	0
ENSRNOG00000012665	Nmrk1	nicotinamide riboside kinase 1	0		0.00259796	0.621546	1	0.194953	-0.267631	0	0.0543282	-0.403418	0
ENSRNOG00000012786	Pgrmc1	progesterone receptor membrane component 1	0		0.013957	1.11144	1	0.117589	-0.466047	0	0.101813	-0.834683	0
ENSRNOG00000012830	Paqr8	progestin and adipoQ receptor family member 8	0		0.0276232	1.90357	1	0.0587456	-0.949973	0	0.0699771	-1.38737	0
ENSRNOG00000012840	Sparc	secreted protein acidic and cysteine rich	0		0.00994049	0.958246	1	0.00682153	-0.386104	0	0.0550806	-0.875824	0
ENSRNOG00000012899	Rbbp8	RB binding protein 8, endonuclease	0		0.0411365	1.02381	1	0.134034	-0.417354	0	0.107077	-0.838647	0
ENSRNOG00000012991	Adgra2	adhesion G protein-coupled receptor A2	0		0.0421122	0.999865	1	0.0848071	-0.654362	0	0.0769294	-1.24208	0
ENSRNOG00000013057	Prc1	protein regulator of cytokinesis 1	0		0.000539018	2.16231	1	0.083015	-0.669716	0	0.050112	-2.01827	0
ENSRNOG00000013061	Tusc3	tumor suppressor candidate 3	0		0.0127291	1.27896	1	0.117807	-0.464856	0	0.0985295	-0.932687	0
ENSRNOG00000013167	Hmgb2	high mobility group box 2	0		0.0213766	1.26353	1	0.137025	-0.406186	0	0.0916359	-0.907615	0
ENSRNOG00000013220	Arhgap45	Rho GTPase activating protein 45	0		0.0477994	1.85422	1	0.0663538	-0.836689	0	0.0660168	-1.48322	0
ENSRNOG00000013231	Ptafr	platelet-activating factor receptor	0		0.0180043	2.63662	1	0.0529929	-1.08003	0	0.0528077	-1.77902	0
ENSRNOG00000013304	Arg1	arginase 1	0		0.0317758	2.31418	1	0.0854512	-0.650168	0	0.0518811	-1.95128	0
ENSRNOG00000013469	Txndc5	thioredoxin domain containing 5	0		0.017752	1.06714	1	0.0145929	-0.52201	0	0.0846789	-0.812638	0
ENSRNOG00000013538	Capza1	capping actin protein of muscle Z-line alpha subunit 1	0		0.0132184	0.829975	1	0.168041	-0.318189	0	0.0663691	-0.739137	0
ENSRNOG00000013547	Slc6a12	solute carrier family 6 member 12	0		0.0397866	1.48881	1	0.472984	0.0103098	0	0.0603546	-1.30251	0
ENSRNOG00000013598	Melk	maternal embryonic leucine zipper kinase	0		0.0209778	1.78688	1	0.155224	-0.352114	0	0.0668659	-1.45731	0
ENSRNOG00000013634	Myd88	myeloid differentiation primary response 88	0		0.00883472	1.02714	1	0.126689	-0.441762	0	0.0755296	-0.90512	0
ENSRNOG00000013714	Snrpd1	small nuclear ribonucleoprotein D1 polypeptide	0		0.0269606	0.881363	1	0.200395	-0.259229	0	0.0354562	-0.479703	0
ENSRNOG00000013764	Fam118a	family with sequence similarity 118, member A	0		0.0109053	1.02706	1	0.0287289	-0.558081	0	0.0560781	-0.956036	0
ENSRNOG00000013790	Mfsd1	major facilitator superfamily domain containing 1	0		0.0370103	1.23226	1	0.0926238	-0.594487	0	0.0637318	-1.10209	0
ENSRNOG00000013914	Gpr132	G protein-coupled receptor 132	0		0.000415904	1.02729	1	0.479566	0.00563161	0	0.0538052	-0.766478	0
ENSRNOG00000013994	Enpp1	ectonucleotide pyrophosphatase/phosphodiesterase 1	0		0.0190043	2.32055	1	0.0597399	-0.946319	0	0.0527932	-1.91114	0
ENSRNOG00000014055	Nat1	N-acetyltransferase 1	0		0.0179588	1.22626	1	0.0763774	-0.727036	0	0.0553755	-0.923011	0
ENSRNOG00000014064	Ctsh	cathepsin H	0		0.046894	0.809142	1	0.00441863	-0.256843	0	0.0102877	-0.355196	0
ENSRNOG00000014124	Nod2	nucleotide-binding oligomerization domain containing 2	0		0.0430552	1.69429	1	0.0932659	-0.589266	0	0.0803297	-0.911226	0
ENSRNOG00000014202	Snx20	sorting nexin 20	0		0.0217489	2.34838	1	0.0610782	-0.928387	0	0.0697909	-1.35253	0
ENSRNOG00000014259	Mycl	MYCL proto-oncogene, bHLH transcription factor	0		0.0233503	2.04805	1	0.0787568	-0.707499	0	0.0690464	-1.31245	0
ENSRNOG00000014294	Ptpn6	protein tyrosine phosphatase, non-receptor type 6	0		0.02452	2.16011	1	0.0685204	-0.806604	0	0.0555781	-1.31765	0
ENSRNOG00000014378	Il1r2	interleukin 1 receptor type 2	0		0.0452273	1.4445	1	0.0648136	-0.863399	0	0.146077	-0.542331	0
ENSRNOG00000014453	Anxa5	annexin A5	0		0.0295833	0.771341	1	0.0561647	-0.228607	0	0.0679873	-0.467346	0
ENSRNOG00000014550	Plcxd3	phosphatidylinositol-specific phospholipase C, X domain containing 3	0		0.000196475	0.868147	1	0.0534598	-0.825663	0	0.0643033	-0.826136	0
ENSRNOG00000014647	Cbfb	core-binding factor, beta subunit	0		0.0331524	0.821186	1	0.143629	-0.249447	0	0.110041	-0.615992	0
ENSRNOG00000014659	Ebpl	emopamil binding protein-like	0		0.0452572	1.19067	1	0.0757087	-0.733343	0	0.0865074	-0.987209	0
ENSRNOG00000014690	Pigt	phosphatidylinositol glycan anchor biosynthesis, class T	0		0.0421315	0.646311	1	0.0839128	-0.310534	0	0.0877638	-0.399776	0
ENSRNOG00000014786	Ccne1	cyclin E1	0		0.0286695	1.96437	1	0.227164	-0.221273	0	0.0590159	-1.68265	0
ENSRNOG00000014798	RGD1309540	similar to hypothetical protein MGC40841; similar to hypothetical protein MGC4707	0		0.023684	0.710292	1	0.174895	-0.293886	0	0.108592	-0.409705	0
ENSRNOG00000014835	Il1rl1	interleukin 1 receptor-like 1	0		0.022191	2.07697	1	0.151447	-0.363472	0	0.075985	-1.26143	0
ENSRNOG00000014901	Uggt1	UDP-glucose glycoprotein glucosyltransferase 1	0		0.0221798	0.600785	1	0.00729384	-0.200573	0	0.122283	-0.594084	0
ENSRNOG00000014902	Stx11	syntaxin 11	0		0.00311826	0.677487	1	0.0867157	-0.339707	0	0.0425619	-0.239904	0
ENSRNOG00000014928	Apba1	amyloid beta precursor protein binding family A member 1	0		0.0488343	1.4985	1	0.0670854	-0.826978	0	0.0762951	-1.21866	0
ENSRNOG00000014936	Ifitm2	interferon induced transmembrane protein 2	0		0.0470444	1.41595	1	0.0570009	-0.768726	0	0.0556698	-0.912985	0
ENSRNOG00000014992	LOC100909548	cation-dependent mannose-6-phosphate receptor-like	0		0.0114367	0.73033	1	0.167248	-0.320057	0	0.0538282	-0.56488	0
ENSRNOG00000015019	Spg21	SPG21, maspardin	0		0.0257408	0.635036	1	0.158368	-0.343197	0	0.12391	-0.546091	0
ENSRNOG00000015160	Gem	GTP binding protein overexpressed in skeletal muscle	0		0.0432866	1.7627	1	0.0950683	-0.576571	0	0.0909386	-1.01929	0
ENSRNOG00000015179	Tradd	TNFRSF1A-associated via death domain	0		0.028351	0.857486	1	0.0840789	-0.661091	0	0.0773561	-0.669247	0
ENSRNOG00000015334	Fcho2	FCH domain only 2	0		0.0209892	0.639196	1	0.212209	-0.242305	0	0.00051514	-0.499178	0
ENSRNOG00000015366	Neurl3	neuralized E3 ubiquitin protein ligase 3	0		0.0017777	0.891897	1	0.0857219	-0.647981	0	0.104201	-0.840448	0
ENSRNOG00000015415	Rhoq	ras homolog family member Q	0		0.0176829	0.607492	1	0.0138882	-0.245357	0	0.0676688	-0.49411	0
ENSRNOG00000015439	Man2a1	mannosidase, alpha, class 2A, member 1	0		0.0162432	1.64731	1	0.0729659	-0.761202	0	0.0754063	-1.27438	0
ENSRNOG00000015514	Bcat1	branched chain amino acid transaminase 1	0		0.048244	2.82408	1	0.0825395	-0.672756	0	0.0600865	-1.65501	0
ENSRNOG00000015573	Ctbs	chitobiase	0		0.0453632	1.08912	1	0.100033	-0.544129	0	0.0850419	-0.857591	0
ENSRNOG00000015582	Me2	malic enzyme 2	0		0.01559	1.52678	1	0.141725	-0.388929	0	0.0800367	-1.19282	0
ENSRNOG00000015773	Il21r	interleukin 21 receptor	0		0.0146972	1.79694	1	0.107769	-0.513954	0	0.0786495	-1.21143	0
ENSRNOG00000015780	Rcn2	reticulocalbin 2	0		0.013415	0.779199	1	0.0464524	-0.242983	0	0.0996789	-0.504685	0
ENSRNOG00000015941	Fkbp10	FK506 binding protein 10	0		0.0439034	2.23303	1	0.0637883	-0.878606	0	0.0604071	-1.64855	0
ENSRNOG00000015980	Dclre1c	DNA cross-link repair 1C	0		0.0263827	1.14464	1	0.0956278	-0.482187	0	0.089743	-1.03783	0
ENSRNOG00000016037	Mafb	MAF bZIP transcription factor B	0		0.045461	2.07438	1	0.0597345	-0.946546	0	0.0724528	-1.33444	0
ENSRNOG00000016044	Mab21l3	mab-21 like 3	0		0.000214536	0.617795	1	0.469614	0.012905	0	0.126634	-0.320024	0
ENSRNOG00000016156	Nptxr	neuronal pentraxin receptor	0		0.0126031	1.55795	1	0.0911498	-0.406763	0	0.0891146	-1.04631	0
ENSRNOG00000016203	Efna2	ephrin A2	0		0.0404165	1.45973	1	0.0933204	-0.588216	0	0.101121	-0.899244	0
ENSRNOG00000016220	Rpl12	ribosomal protein L12	0		0.0264357	0.812884	1	0.16829	-0.301092	0	0.0112367	-0.395245	0
ENSRNOG00000016225	Fgd3	FYVE, RhoGEF and PH domain containing 3	0		0.0175498	2.22792	1	0.0964086	-0.568622	0	0.0854418	-1.10862	0
ENSRNOG00000016245	Neto2	neuropilin and tolloid like 2	0		0.000638285	0.614742	1	0.266698	-0.17913	0	0.117785	-0.312144	0
ENSRNOG00000016257	Cotl1	coactosin-like F-actin binding protein 1	0		0.000476126	2.4466	1	0.0900202	-0.613607	0	0.0586282	-1.69433	0
ENSRNOG00000016410	Prelid1	PRELI domain containing 1	0		0.0170482	1.04447	1	0.144173	-0.382171	0	0.0597464	-0.803222	0
ENSRNOG00000016416	Rnh1	ribonuclease/angiogenin inhibitor 1	0		0.00833987	0.633047	1	0.232281	-0.214949	0	0.112214	-0.580907	0
ENSRNOG00000016420	Serpinb6b	serine (or cysteine) peptidase inhibitor, clade B, member 6b	0		0.000738148	1.29084	1	0.0820149	-0.67624	0	0.118906	-0.722625	0
ENSRNOG00000016437	Tm4sf4	transmembrane 4 L six family member 4	0		0.000555661	1.16778	1	0.496614	-0.0101417	0	0.0978924	-0.939426	0
ENSRNOG00000016462	LOC102547287	zinc finger protein 728-like	0		0.0443724	0.808888	1	0.0355168	-0.269002	0	0.1166	-0.745937	0
ENSRNOG00000016496	Ctsc	cathepsin C	0		0.034061	1.37679	1	0.0722694	-0.767139	0	0.0908219	-0.978207	0
ENSRNOG00000016541	Enc1	ectodermal-neural cortex 1	0		0.0478348	1.57852	1	0.0637218	-0.255593	0	0.299076	0.166257	0
ENSRNOG00000016643	Lpcat2	lysophosphatidylcholine acyltransferase 2	0		0.0417903	2.31188	1	0.0623656	-0.904419	0	0.0566797	-1.7656	0
ENSRNOG00000016716	Armc3	armadillo repeat containing 3	0		0.0499445	1.30735	1	0.124976	-0.446679	0	0.0829286	-1.14428	0
ENSRNOG00000016731	Tpm2	tropomyosin 2	0		0.0105734	2.03016	1	0.0824364	-0.48076	0	0.0612945	-1.61707	0
ENSRNOG00000016758	Loxl2	lysyl oxidase-like 2	0		0.0174381	1.74118	1	0.0569364	-0.636791	0	0.0669321	-1.45572	0
ENSRNOG00000016967	Hfe	hemochromatosis	0		0.0386666	1.19547	1	0.0726374	-0.761336	0	0.0811615	-1.16796	0
ENSRNOG00000017029	Snx1	sorting nexin 1	0		0.0159651	1.11328	1	0.110933	-0.500126	0	0.0610716	-0.756343	0
ENSRNOG00000017077	Snx7	sorting nexin 7	0		0.0144698	1.1943	1	0.085089	-0.652994	0	0.0636859	-0.875442	0
ENSRNOG00000017097	Lhpp	phospholysine phosphohistidine inorganic pyrophosphate phosphatase	0		0.00341693	0.651664	1	0.0721022	-0.518586	0	0.134091	-0.477901	0
ENSRNOG00000017146	Nfatc1	nuclear factor of activated T-cells 1	0		0.0100892	0.818621	1	0.0916144	-0.42801	0	0.0914091	-0.855547	0
ENSRNOG00000017163	Pfkp	phosphofructokinase, platelet	0		0.0412647	0.71017	1	0.096113	-0.191149	0	0.157092	-0.48411	0
ENSRNOG00000017209	Tubb3	tubulin, beta 3 class III	0		0.0400694	2.74617	1	0.0605547	-0.936222	0	0.0594487	-1.66882	0
ENSRNOG00000017231	Adam9	ADAM metallopeptidase domain 9	0		0.0326847	1.06812	1	0.0346032	-0.522054	0	0.0924905	-0.955352	0
ENSRNOG00000017259	Tacc3	transforming, acidic coiled-coil containing protein 3	0		0.0332454	2.36541	1	0.0721179	-0.768644	0	0.050272	-1.73701	0
ENSRNOG00000017260	Cdr2	cerebellar degeneration-related protein 2	0		0.0221968	0.653144	1	0.184703	-0.169034	0	0.133529	-0.473253	0
ENSRNOG00000017279	Tmem50a	transmembrane protein 50A	0		0.0402219	0.700755	1	0.21402	-0.2398	0	0.0775855	-0.514425	0
ENSRNOG00000017318	Zfp322a	zinc finger protein 322a	0		0.0400783	0.720963	1	0.0682901	-0.396452	0	0.0745511	-0.599937	0
ENSRNOG00000017416	Ppic	peptidylprolyl isomerase C	0		0.0460975	2.94719	1	0.0535371	-1.06895	0	0.052646	-1.92138	0
ENSRNOG00000017427	Pfn2	profilin 2	0		0.0330719	0.988113	1	0.0779817	-0.47794	0	0.180031	-0.388415	0
ENSRNOG00000017485	Cd72	Cd72 molecule	0		0.0428343	1.53288	1	0.0901818	-0.612114	0	0.0894105	-1.04145	0
ENSRNOG00000017536	Cdc16	cell division cycle 16	0		0.0348306	0.767463	1	0.13631	-0.408685	0	0.0501573	-0.632724	0
ENSRNOG00000017693	Slc2a5	solute carrier family 2 member 5	0		0.000643525	0.937157	1	0.095205	-0.575484	0	0.133598	-0.527479	0
ENSRNOG00000017731	Agpat4	1-acylglycerol-3-phosphate O-acyltransferase 4	0		0.0226823	0.843978	1	0.142192	-0.387541	0	0.103835	-0.870201	0
ENSRNOG00000017744	Dram2	DNA-damage regulated autophagy modulator 2	0		0.0269122	1.09394	1	0.0719944	-0.769815	0	0.0681695	-0.838072	0
ENSRNOG00000017751	Arl6ip1	ADP-ribosylation factor like GTPase 6 interacting protein 1	0		0.0422377	0.769018	1	0.146576	-0.357427	0	0.0477336	-0.502938	0
ENSRNOG00000017803	Apbb1ip	amyloid beta precursor protein binding family B member 1 interacting protein	0		0.0390324	1.85012	1	0.0501265	-1.14366	0	0.059091	-1.43629	0
ENSRNOG00000017819	Cd14	CD14 molecule	0		0.00849767	2.79898	1	0.0569195	-0.997042	0	0.057377	-1.74704	0
ENSRNOG00000018009	Rab8b	RAB8B, member RAS oncogene family	0		0.0217377	1.04749	1	0.138821	-0.400204	0	0.067851	-0.720097	0
ENSRNOG00000018126	Abca1	ATP binding cassette subfamily A member 1	0		0.0446534	2.69399	1	0.0540854	-1.05192	0	0.0519085	-1.49107	0
ENSRNOG00000018159	Anxa4	annexin A4	0		0.0213427	1.47795	1	0.0963887	-0.568856	0	0.080369	-1.18761	0
ENSRNOG00000018296	Anapc10	anaphase promoting complex subunit 10	0		0.0426043	0.730672	1	0.0802839	-0.47945	0	0.0618384	-0.499589	0
ENSRNOG00000018367	Taldo1	transaldolase 1	0		0.0442055	0.628034	1	0.226057	-0.222636	0	0.0205047	-0.362574	0
ENSRNOG00000018448	LOC100911402	cell cycle exit and neuronal differentiation protein 1-like	0		0.000341754	1.30221	1	0.0899812	-0.613854	0	0.0673103	-1.08801	0
ENSRNOG00000018566	Ctsl	cathepsin L	0		0.0256566	1.02724	1	0.145527	-0.37778	0	0.110785	-0.654054	0
ENSRNOG00000018673	Sec22b	SEC22 homolog B, vesicle trafficking protein	0		0.0170517	1.14527	1	0.0910705	-0.603511	0	0.103128	-0.792077	0
ENSRNOG00000018752	Clcf1	cardiotrophin-like cytokine factor 1	0		0.0368492	1.17256	1	0.110327	-0.503519	0	0.121306	-0.703009	0
ENSRNOG00000018770	Pmaip1	phorbol-12-myristate-13-acetate-induced protein 1	0		0.0321398	0.662483	1	0.281699	-0.164944	0	0.109723	-0.455999	0
ENSRNOG00000018803	Mkl1	megakaryoblastic leukemia (translocation) 1	0		0.0457348	0.61718	1	0.06741	-0.430384	0	0.135627	-0.603651	0
ENSRNOG00000018920	Slc25a17	solute carrier family 25 member 17	0		0.0133061	0.809044	1	0.0920919	-0.373304	0	0.0577114	-0.517258	0
ENSRNOG00000018971	Mob3a	MOB kinase activator 3A	0		0.0138095	0.833935	1	0.266285	-0.179512	0	0.12947	-0.592907	0
ENSRNOG00000019077	Lipa	lipase A, lysosomal acid type	0		0.0189156	0.825661	1	0.119654	-0.458394	0	0.0740759	-1.01072	0
ENSRNOG00000019112	Chp2	calcineurin-like EF hand protein 2	0		0.0351318	1.79896	1	0.0547055	-1.0412	0	0.0576675	-1.37131	0
ENSRNOG00000019142	Fas	Fas cell surface death receptor	0		0.048866	0.700673	1	0.10869	-0.51072	0	0.136867	-0.53073	0
ENSRNOG00000019168	Nxt2	nuclear transport factor 2-like export factor 2	0		0.0418667	0.866357	1	0.00609627	-0.300281	0	0.15523	-0.495719	0
ENSRNOG00000019212	Tpp1	tripeptidyl peptidase 1	0		0.008077	1.01062	1	0.0954679	-0.574373	0	0.103285	-0.876008	0
ENSRNOG00000019319	Fchsd2	FCH and double SH3 domains 2	0		0.0281496	0.99376	1	0.0853942	-0.635424	0	0.0600177	-0.901613	0
ENSRNOG00000019326	Cfdp1	craniofacial development protein 1	0		0.0489732	0.625825	1	0.120065	-0.443517	0	0.0481846	-0.340605	0
ENSRNOG00000019620	Pmf1	polyamine-modulated factor 1	0		0.017704	0.6836	1	0.408998	0.0563138	0	0.104402	-0.309147	0
ENSRNOG00000019659	Aspa	aspartoacylase	0		0.014424	2.04516	1	0.0620986	-0.908584	0	0.0572899	-1.7498	0
ENSRNOG00000019662	Tm6sf1	transmembrane 6 superfamily member 1	0		0.0298097	0.618418	1	0.167245	-0.320069	0	0.109134	-0.818529	0
ENSRNOG00000019701	RGD1597339	uncharacterized protein LOC690349	0		0.048843	0.797074	1	0.129437	-0.432316	0	0.109544	-0.513341	0
ENSRNOG00000019737	Sema4a	semaphorin 4A	0		0.0494763	0.750052	1	0.262019	-0.183421	0	0.0594265	-0.515709	0
ENSRNOG00000019754	Gdap2	ganglioside-induced differentiation-associated-protein 2	0		0.018274	0.72451	1	0.076797	-0.264323	0	0.014612	-0.577012	0
ENSRNOG00000020095	Pcdhb3	protocadherin beta 3	0		0.0484192	0.719406	1	0.147666	-0.346875	0	0.146465	-0.453223	0
ENSRNOG00000020129	Cdh3	cadherin 3	0		0.0289075	2.35857	1	0.0954741	-0.57413	0	0.0547501	-1.82738	0
ENSRNOG00000020197	LOC108348067	endosialin	0		0.0282478	1.08494	1	0.101277	-0.537656	0	0.112532	-0.781297	0
ENSRNOG00000020206	Ctsd	cathepsin D	0		0.0124538	0.713394	1	0.177287	-0.297866	0	0.0801462	-0.708864	0
ENSRNOG00000020388	Inpp5f	inositol polyphosphate-5-phosphatase F	0		0.0486668	0.847463	1	0.17187	-0.308615	0	0.0760283	-0.624547	0
ENSRNOG00000020391	Nip7	NIP7, nucleolar pre-rRNA processing protein	0		0.010307	0.851384	1	0.144491	-0.380757	0	0.0640969	-0.453306	0
ENSRNOG00000020427	Borcs8	BLOC-1 related complex subunit 8	0		0.0384021	0.640117	1	0.00433604	-0.245286	0	0.157553	-0.481062	0
ENSRNOG00000020467	Nrep	neuronal regeneration related protein	0		0.0468692	1.11929	1	0.0539863	-0.694224	0	0.0766399	-1.24604	0
ENSRNOG00000020554	Slc50a1	solute carrier family 50 member 1	0		0.00293764	0.808858	1	0.134476	-0.415589	0	0.157731	-0.480163	0
ENSRNOG00000020580	LOC500956	hypothetical protein LOC500956	0		0.0025607	0.846632	1	0.124738	-0.447445	0	0.164779	-0.446466	0
ENSRNOG00000020598	LOC100909725	potassium channel subfamily K member 6-like	0		0.0316483	1.66198	1	0.0776807	-0.716465	0	0.057284	-1.35974	0
ENSRNOG00000020657	Shc1	SHC adaptor protein 1	0		0.0286915	1.26	1	0.0853329	-0.650978	0	0.0799626	-1.1882	0
ENSRNOG00000020743	Cyp2s1	cytochrome P450, family 2, subfamily s, polypeptide 1	0		0.0376067	1.47208	1	0.0580543	-0.974303	0	0.0684778	-1.42649	0
ENSRNOG00000020811	Il6r	interleukin 6 receptor	0		0.0465282	0.875375	1	0.256066	-0.188915	0	0.130937	-0.529685	0
ENSRNOG00000020991	Ms4a6a	membrane spanning 4-domains A6A	0		0.0432779	3.16443	1	0.0863522	-0.643901	0	0.0703329	-1.38128	0
ENSRNOG00000021029	Hamp	hepcidin antimicrobial peptide	0		0.0289694	1.70668	1	0.0421551	0.192896	0	0.134532	-0.610646	0
ENSRNOG00000021031	Grn	granulin precursor	0		2.2e-05	1.49273	1	0.107751	-0.514065	0	0.0540772	-1.2176	0
ENSRNOG00000021086	Dtx4	deltex E3 ubiquitin ligase 4	0		0.0358195	0.883821	1	0.0811537	-0.476251	0	0.122056	-0.695171	0
ENSRNOG00000021109	Ccdc114	coiled-coil domain containing 114	0		0.000432914	0.585223	1	0.103389	-0.456666	0	0.134624	-0.516828	0
ENSRNOG00000021243	Siglec1	sialic acid binding Ig like lectin 1	0		0.000434199	2.37941	1	0.268244	-0.17766	0	0.0573299	-0.943891	0
ENSRNOG00000021261	Rassf2	Ras association domain family member 2	0		0.0286889	2.12018	1	0.0576168	-0.983814	0	0.0732157	-1.31862	0
ENSRNOG00000021384	Ankrd44	ankyrin repeat domain 44	0		0.0374779	0.861749	1	0.0795281	-0.701042	0	0.0871493	-1.07655	0
ENSRNOG00000021589	Nexmif	neurite extension and migration factor	0		0.000236973	1.43525	1	0.053483	-0.781259	0	0.0762463	-1.25501	0
ENSRNOG00000021882	Tmed9	transmembrane p24 trafficking protein 9	0		0.0315211	0.8954	1	0.14115	-0.391071	0	0.0752812	-0.632255	0
ENSRNOG00000022015	Cntrl	centriolin	0		0.00585112	0.690752	1	0.0320557	-0.512803	0	0.122035	-0.645843	0
ENSRNOG00000022067	Tlr5	toll-like receptor 5	0		0.0230929	1.07419	1	0.057117	-0.39371	0	0.0356613	-0.550978	0
ENSRNOG00000022537	E2f8	E2F transcription factor 8	0		0.000206316	1.66608	1	0.158143	-0.343596	0	0.0709657	-1.36849	0
ENSRNOG00000022565	Lrrc25	leucine rich repeat containing 25	0		0.0147072	2.2035	1	0.0783266	-0.711766	0	0.0717407	-1.34864	0
ENSRNOG00000022760	Rubcnl	RUN and cysteine rich domain containing beclin 1 interacting protein like	0		0.0495685	1.78227	1	0.0896738	-0.616413	0	0.0717506	-1.34831	0
ENSRNOG00000022800	Sp140	SP140 nuclear body protein	0		0.013653	0.746975	1	0.159326	-0.340982	0	0.111264	-0.553084	0
ENSRNOG00000022859	Trem1	triggering receptor expressed on myeloid cells 1	0		0.0374002	1.97201	1	0.464927	-0.0324627	0	0.0725496	-1.33215	0
ENSRNOG00000022921	Dact2	dishevelled-binding antagonist of beta-catenin 2	0		0.00164141	0.962069	1	0.248861	-0.196498	0	0.121948	-0.6969	0
ENSRNOG00000023005	LOC681325	hypothetical protein LOC681325	0		0.000172291	2.22697	1	0.108637	-0.510846	0	0.0637089	-1.37313	0
ENSRNOG00000023226	S100a10	S100 calcium binding protein A10	0		0.046322	1.39964	1	0.163834	-0.329101	0	0.0721104	-0.898161	0
ENSRNOG00000023322	Ostc	oligosaccharyltransferase complex non-catalytic subunit	0		0.0125591	1.11826	1	0.0694438	-0.46064	0	0.108416	-0.644505	0
ENSRNOG00000023344	Rpl23a	ribosomal protein L23a	0		0.014757	0.726732	1	0.101577	-0.321206	0	0.0586643	-0.401086	0
ENSRNOG00000023348	Tbc1d2	TBC1 domain family, member 2	0		0.0333819	0.601752	1	0.10805	-0.512636	0	0.0803012	-1.18984	0
ENSRNOG00000023463	Parp9	poly (ADP-ribose) polymerase family, member 9	0		0.0454935	0.632348	1	0.217422	-0.234649	0	0.319825	-0.142022	0
ENSRNOG00000023643	Mmp17	matrix metallopeptidase 17	0		0.0201894	0.884717	1	0.190215	-0.275965	0	0.0290798	-0.56131	0
ENSRNOG00000023937	Mfsd7	major facilitator superfamily domain containing 7	0		0.000831531	1.19935	1	0.0882139	-0.627236	0	0.0761627	-1.03823	0
ENSRNOG00000024019	Ccdc6	coiled-coil domain containing 6	0		0.0200792	0.840255	1	0.0832742	-0.668199	0	0.0655905	-0.910977	0
ENSRNOG00000024140	Sft2d1	SFT2 domain containing 1	0		0.0102294	0.717953	1	0.194929	-0.26774	0	0.00839232	-0.466345	0
ENSRNOG00000024159	Fcer1g	Fc fragment of IgE receptor Ig	0		0.0303843	3.02926	1	0.0540469	-1.05403	0	0.0519983	-1.80016	0
ENSRNOG00000024365	Ect2	epithelial cell transforming 2	0		0.0499829	2.27207	1	0.0846811	-0.655808	0	0.0542135	-1.74086	0
ENSRNOG00000024455	Gnptg	N-acetylglucosamine-1-phosphate transferase, gamma subunit	0		0.00995349	0.706008	1	0.178382	-0.295585	0	0.016997	-0.343633	0
ENSRNOG00000024578	Ttyh2	tweety family member 2	0		0.0343335	1.21694	1	0.0921967	-0.597139	0	0.101546	-0.896331	0
ENSRNOG00000024733	Mnd1	meiotic nuclear divisions 1	0		0.000438494	1.08334	1	0.295085	-0.153047	0	0.100064	-0.912492	0
ENSRNOG00000024899	Cxcl13	C-X-C motif chemokine ligand 13	0		0.0390665	3.53147	1	0.0518541	-1.10781	0	0.0900483	-1.0325	0
ENSRNOG00000024929	Nudcd1	NudC domain containing 1	0		0.0420315	0.606097	1	0.205387	-0.251755	0	0.124605	-0.492896	0
ENSRNOG00000025040	Gng10	G protein subunit gamma 10	0		0.0411332	1.31763	1	0.10632	-0.520267	0	0.0598152	-0.815116	0
ENSRNOG00000025245	RGD1311946	similar to RIKEN cDNA 1810055G02	0		0.0244606	0.999914	1	0.0628055	-0.323375	0	0.0730633	-0.615029	0
ENSRNOG00000025354	Rinl	Ras and Rab interactor-like	0		0.000436785	0.949512	1	0.0996681	-0.54651	0	0.145584	-0.525492	0
ENSRNOG00000025596	Ago4	argonaute 4, RISC catalytic component	0		0.000630562	1.25281	1	0.0794244	-0.693115	0	0.094077	-0.976478	0
ENSRNOG00000025691	Pla2g7	phospholipase A2 group VII	0		0.0175618	1.70948	1	0.0672895	-0.822736	0	0.0754894	-1.27314	0
ENSRNOG00000025811	Cfp	complement factor properdin	0		0.0176961	1.68905	1	0.0631588	-0.891057	0	0.091098	-1.01724	0
ENSRNOG00000026178	Adpgk	ADP-dependent glucokinase	0		0.023608	0.699288	1	0.0522364	-0.437592	0	0.154482	-0.499977	0
ENSRNOG00000026569	LOC102555377	zinc finger protein 182-like	0		0.0161728	0.662919	1	0.0999684	-0.544663	0	0.0086879	-0.520878	0
ENSRNOG00000026762	RT1-DOa	RT1 class II, locus DOa	0		0.00121542	0.735773	1	0.0981314	-0.145789	0	0.231966	-0.243671	0
ENSRNOG00000027229	Slc35d2	solute carrier family 35 member D2	0		0.0252992	0.643026	1	0.114247	-0.392591	0	0.12722	-0.659296	0
ENSRNOG00000027264	Dagla	diacylglycerol lipase, alpha	0		0.0399455	0.70368	1	0.0442844	-0.0969197	0	0.132663	-0.576794	0
ENSRNOG00000027332	Gemin6	gem (nuclear organelle) associated protein 6	0		0.0324702	1.22042	1	0.122643	-0.45375	0	0.0599948	-0.622091	0
ENSRNOG00000027622	Slc35e3	solute carrier family 35, member E3	0		0.041001	0.955581	1	0.116644	-0.471641	0	0.0924014	-0.742782	0
ENSRNOG00000027747	Ninl	ninein-like	0		0.000397463	1.5513	1	0.0715731	-0.167999	0	0.0818494	-1.16092	0
ENSRNOG00000028064	Fhad1	forkhead associated phosphopeptide binding domain 1	0		0.0284275	2.69279	1	0.0802827	-0.69277	0	0.0857048	-1.10403	0
ENSRNOG00000028156	Pld1	phospholipase D1	0		0.0178892	1.52835	1	0.0772275	-0.718859	0	0.0651659	-1.50609	0
ENSRNOG00000028250	Lax1	lymphocyte transmembrane adaptor 1	0		0.000254613	1.01411	1	0.117342	-0.467413	0	0.148099	-0.533718	0
ENSRNOG00000028505	Rps18	ribosomal protein S18	0		0.0338588	0.863976	1	0.140534	-0.386803	0	0.00986106	-0.571482	0
ENSRNOG00000028585	Tceal8	transcription elongation factor A like 8	0		0.0319652	1.04904	1	0.117045	-0.354991	0	0.110853	-0.491329	0
ENSRNOG00000028670	RGD1562726	similar to Putative protein C21orf62 homolog	0		0.0412201	1.59942	1	0.0454613	-0.498212	0	0.0936362	-0.982794	0
ENSRNOG00000028688	Ctns	cystinosin, lysosomal cystine transporter	0		0.0148921	1.01415	1	0.117384	-0.46727	0	0.0841821	-0.741661	0
ENSRNOG00000028703	Slc39a6	solute carrier family 39 member 6	0		0.0395012	1.76348	1	0.119479	-0.459205	0	0.0836007	-1.13309	0
ENSRNOG00000028822	Bex3	brain expressed X-linked 3	0		0.0036856	0.628024	1	0.0164305	-0.326784	0	0.486419	0.0155032	0
ENSRNOG00000029242	Plekho2	pleckstrin homology domain containing O2	0		0.00956	0.954264	1	0.14687	-0.374901	0	0.0873175	-0.939006	0
ENSRNOG00000029501	Hoga1	4-hydroxy-2-oxoglutarate aldolase 1	0		0.0297122	1.92586	1	0.0905046	-0.609003	0	0.0509311	-1.9834	0
ENSRNOG00000029598	Robo2	roundabout guidance receptor 2	0		0.0267165	1.58164	1	0.0820261	-0.426178	0	0.0516983	-1.95611	0
ENSRNOG00000029614	Robo1	roundabout guidance receptor 1	0		0.0458667	1.07618	1	0.0537566	-0.378249	0	0.099707	-0.915788	0
ENSRNOG00000029662	Wdfy4	WDFY family member 4	0		0.0336172	1.30291	1	0.0937944	-0.584375	0	0.0629463	-1.56873	0
ENSRNOG00000029682	Clic1	chloride intracellular channel 1	0		0.0225355	1.36007	1	0.137706	-0.403944	0	0.0742594	-0.923956	0
ENSRNOG00000029785	Cdc26	cell division cycle 26	0		0.0367089	0.655978	1	0.104741	-0.343613	0	0.171327	-0.264199	0
ENSRNOG00000030021	Ccl6	chemokine (C-C motif) ligand 6	0		0.0391522	2.50717	1	0.0597412	-0.946265	0	0.0578936	-1.44804	0
ENSRNOG00000030118	Msn	moesin	0		0.0155826	0.638847	1	0.23923	-0.206768	0	0.0547398	-0.705164	0
ENSRNOG00000030183	Plod2	procollagen lysine, 2-oxoglutarate 5-dioxygenase 2	0		0.0342545	2.84574	1	0.0674836	-0.818947	0	0.0586741	-1.6931	0
ENSRNOG00000030314	Golgb1	golgin B1	0		0.0449449	0.636583	1	0.0846716	-0.349088	0	0.0714877	-0.521349	0
ENSRNOG00000030404	Arrb1	arrestin, beta 1	0		0.032792	0.934124	1	0.0885304	-0.625157	0	0.0948077	-0.976371	0
ENSRNOG00000030689	Ms4a6e	membrane spanning 4-domains A6E	0		0.0132952	2.08866	1	0.054943	-1.03712	0	0.0626362	-1.58052	0
ENSRNOG00000030880	Hs6st2	heparan sulfate 6-O-sulfotransferase 2	0		0.045655	1.69618	1	0.0629634	-0.89516	0	0.0648822	-1.51753	0
ENSRNOG00000031085	Ergic3	ERGIC and golgi 3	0		0.047929	1.11008	1	0.109703	-0.505677	0	0.0974197	-0.694247	0
ENSRNOG00000031163	Nfkbiz	NFKB inhibitor zeta	0		0.00865486	1.72933	1	0.164905	-0.326147	0	0.0733779	-0.643212	0
ENSRNOG00000031203	Scfd1	sec1 family domain containing 1	0		0.00639824	0.710416	1	0.0715499	-0.406499	0	0.0273751	-0.414812	0
ENSRNOG00000031346	Ift22	intraflagellar transport 22	0		0.0253178	1.05859	1	0.0629397	-0.553164	0	0.109176	-0.81731	0
ENSRNOG00000031421	Eif1a	eukaryotic translation initiation factor 1A	0		0.031392	1.11184	1	0.0367428	-0.403297	0	0.0628929	-0.790632	0
ENSRNOG00000031443	Havcr2	hepatitis A virus cellular receptor 2	0		0.0423021	1.72459	1	0.0664999	-0.834073	0	-	-	0
ENSRNOG00000031475	Col16a1	collagen type XVI alpha 1 chain	0		0.0498637	2.55982	1	0.0549308	-1.03734	0	0.0608574	-1.62882	0
ENSRNOG00000031995	Smim15	small integral membrane protein 15	0		0.00307665	0.798455	1	0.110995	-0.451778	0	0.0599718	-0.623903	0
ENSRNOG00000032178	Cenpa	centromere protein A	0		0.0263439	1.78247	1	0.136185	-0.408922	0	0.0750811	-1.28089	0
ENSRNOG00000032247	Bank1	B-cell scaffold protein with ankyrin repeats 1	0		0.049275	1.30749	1	0.0565238	-1.00552	0	0.0831514	-1.14031	0
ENSRNOG00000032778	Bub1	BUB1 mitotic checkpoint serine/threonine kinase	0		0.0175692	1.89108	1	0.111881	-0.496497	0	0.0647925	-1.52055	0
ENSRNOG00000032917	Zfand2a	zinc finger AN1-type containing 2A	0		0.00693761	0.64042	1	0.228941	-0.219312	0	0.15432	-0.43402	0
ENSRNOG00000032948	Tyk2	tyrosine kinase 2	0		0.0286626	0.773471	1	0.125989	-0.443932	0	0.107361	-0.760194	0
ENSRNOG00000033065	Rad50	RAD50 double strand break repair protein	0		0.0182816	0.832499	1	0.0332456	-0.433493	0	0.0903978	-0.697466	0
ENSRNOG00000033152	LOC100360679	ribosomal protein S18-like	0		0.0404173	0.968039	1	0.451258	0.0246047	0	0.0854915	-0.321695	0
ENSRNOG00000033192	Osmr	oncostatin M receptor	0		0.0140928	1.3108	1	0.118346	-0.408045	0	0.0911022	-1.01704	0
ENSRNOG00000033256	LOC691141	hypothetical protein LOC691141	0		0.0214014	2.6537	1	0.108008	-0.513202	0	0.0579168	-1.72025	0
ENSRNOG00000033608	Cd276	Cd276 molecule	0		0.0122781	1.52061	1	0.104991	-0.521027	0	0.088613	-1.05268	0
ENSRNOG00000033658	Kntc1	kinetochore associated 1	0		0.0166179	2.05401	1	0.216756	-0.235883	0	0.0605062	-1.64318	0
ENSRNOG00000033697	Casp4	caspase 4	0		0.0370551	1.23345	1	0.0764873	-0.694849	0	0.0724282	-0.791898	0
ENSRNOG00000033744	Rasgrp4	RAS guanyl releasing protein 4	0		0.0331823	1.13123	1	0.123455	-0.450836	0	0.0871851	-1.076	0
ENSRNOG00000033803	LOC100360841	ribosomal protein L37-like	0		0.0245153	0.782822	1	0.0993754	-0.222891	0	0.0828746	-0.40303	0
ENSRNOG00000034237	LOC103692785	60S ribosomal protein L39	0		0.000643548	1.29307	1	0.157291	-0.345837	0	0.0579165	-0.794132	0
ENSRNOG00000036880	Arl5c	ADP-ribosylation factor like GTPase 5C	0		0.0473439	1.57663	1	0.0685989	-0.804579	0	0.0794881	-0.964537	0
ENSRNOG00000037076	LOC689757	similar to osteoclast inhibitory lectin	0		0.0291962	2.61386	1	0.137879	-0.403416	0	0.0540843	-1.85424	0
ENSRNOG00000037113	Slfn2	schlafen 2	0		0.0123266	0.756708	1	0.170567	-0.311735	0	0.0409713	-0.421587	0
ENSRNOG00000037302	Rad51	RAD51 recombinase	0		0.0213838	1.49052	1	0.415432	-0.0649968	0	0.0571051	-1.23872	0
ENSRNOG00000037409	Scimp	SLP adaptor and CSK interacting membrane protein	0		0.0349323	3.07686	1	0.0797062	-0.699589	0	0.0512751	-1.96964	0
ENSRNOG00000037897	Rps19	ribosomal protein S19	0		0.0261508	0.949567	1	0.150868	-0.330838	0	0.0094593	-0.424084	0
ENSRNOG00000038001	Slc25a1	solute carrier family 25 member 1	0		0.0114129	1.10778	1	0.144328	-0.381427	0	0.055873	-0.787508	0
ENSRNOG00000038025	Rpp38	ribonuclease P/MRP subunit p38	0		0.0262672	0.697862	1	0.00277197	-0.322031	0	0.332405	-0.140088	0
ENSRNOG00000038085	Rpe	ribulose-5-phosphate-3-epimerase	0		0.0116136	0.994453	1	0.153346	-0.356855	0	0.0485699	-0.522002	0
ENSRNOG00000038140	Nsd2	nuclear receptor binding SET domain protein 2	0		0.0225314	0.637573	1	0.226446	-0.222184	0	0.0902432	-0.736096	0
ENSRNOG00000038286	Slamf6	SLAM family member 6	0		0.0268387	2.36698	1	0.120423	-0.454624	0	0.0511716	-1.97487	0
ENSRNOG00000038746	Bco2	beta-carotene oxygenase 2	0		0.0283054	1.7578	1	0.0512883	-1.1194	0	0.0591793	-1.67915	0
ENSRNOG00000039204	Pram1	PML-RARA regulated adaptor molecule 1	0		0.0245539	2.13816	1	0.0909043	-0.605267	0	0.0652832	-1.50284	0
ENSRNOG00000039284	Haus4	HAUS augmin-like complex, subunit 4	0		0.04423	1.14157	1	0.139714	-0.396516	0	0.113557	-0.635144	0
ENSRNOG00000039859	Dnmt1	DNA methyltransferase 1	0		0.0157032	0.810541	1	0.0822609	-0.322558	0	0.0663462	-0.751999	0
ENSRNOG00000040287	Cyp1b1	cytochrome P450, family 1, subfamily b, polypeptide 1	0		0.0226764	2.20184	1	0.0568937	-0.997661	0	0.0676407	-1.44093	0
ENSRNOG00000040301	Galntl5	polypeptide N-acetylgalactosaminyltransferase-like 5	0		0.000327063	0.815545	1	0.122572	-0.453921	0	0.0772644	-0.568286	0
ENSRNOG00000042094	Prr13	proline rich 13	0		0.0284354	1.32136	1	0.0997372	-0.546092	0	0.0969827	-0.952214	0
ENSRNOG00000042230	RGD1307182	similar to RIKEN cDNA B430306N03 gene	0		0.000190966	1.73036	1	0.167028	-0.320428	0	0.0997178	-0.91556	0
ENSRNOG00000042468	LOC680920	similar to natural cytotoxicity triggering receptor 2	0		0.000236741	1.05975	1	0.129828	0.564299	0	0.0567086	-0.812496	0
ENSRNOG00000042522	Fam109b	family with sequence similarity 109, member B	0		0.0180586	2.02579	1	0.0585996	-0.963031	0	0.0702435	-1.38448	0
ENSRNOG00000042592	Rgs10	regulator of G-protein signaling 10	0		0.0369093	2.10185	1	0.0563593	-1.00959	0	0.0632773	-1.56309	0
ENSRNOG00000042915	Mxra7	matrix remodeling associated 7	0		0.0227779	0.753602	1	0.219619	-0.231462	0	0.0015913	-0.308772	0
ENSRNOG00000042975	Tmem45al	transmembrane protein 45A-like	0		0.00125757	0.841292	1	0.0884269	-0.371882	0	0.126342	-0.510533	0
ENSRNOG00000045854	Zfp277	zinc finger protein 277	0		0.0414773	0.75802	1	0.100438	-0.54176	0	0.0686892	-0.821094	0
ENSRNOG00000046257	Ctdspl	CTD small phosphatase like	0		0.0415025	0.64868	1	0.173021	-0.25417	0	0.117967	-0.362663	0
ENSRNOG00000046258	B3gnt5	UDP-GlcNAc:betaGal beta-1,3-N-acetylglucosaminyltransferase 5	0		0.000327063	0.815545	1	0.109194	-0.508193	0	0.0547857	-0.682474	0
ENSRNOG00000046261	Acp5	acid phosphatase 5, tartrate resistant	0		0.0264013	2.57336	1	0.0759127	-0.731216	0	0.0530641	-1.89461	0
ENSRNOG00000046472	Arfgap3	ADP-ribosylation factor GTPase activating protein 3	0		0.0455289	1.29062	1	0.0942252	-0.582208	0	0.0824951	-0.857742	0
ENSRNOG00000046479	Chaf1a	chromatin assembly factor 1 subunit A	0		0.0440205	1.037	1	0.186081	-0.283621	0	0.102991	-0.879069	0
ENSRNOG00000046635	Cdca5	cell division cycle associated 5	0		0.000206524	0.684572	1	0.304669	0.157377	0	0.0920828	-0.509016	0
ENSRNOG00000046699	Slpi	secretory leukocyte peptidase inhibitor	0		0.0429063	2.26253	1	0.0813789	-0.683153	0	0.0776989	-1.04323	0
ENSRNOG00000047213	Gnpda1	glucosamine-6-phosphate deaminase 1	0		0.0280424	1.04909	1	0.116302	-0.473651	0	0.0958926	-0.777244	0
ENSRNOG00000047314	Tk1	thymidine kinase 1	0		0.0331415	1.319	1	0.299157	-0.149669	0	0.0867138	-1.08832	0
ENSRNOG00000047786	NEWGENE_1308171	osteoglycin	0		0.00308113	0.721875	1	0.0362498	-0.305823	0	0.0402897	-0.418965	0
ENSRNOG00000048109	LOC100365839	40S ribosomal protein S3a-like	0		0.029458	1.20234	1	0.0965753	-0.567197	0	0.0635286	-0.607027	0
ENSRNOG00000048817	Gspt2	G1 to S phase transition 2	0		0.0435147	0.976573	1	0.0619285	-0.914319	0	0.105456	-0.854555	0
ENSRNOG00000049034	Ptrh1	peptidyl-tRNA hydrolase 1 homolog	0		0.00174546	0.591774	1	0.0477894	-0.162869	0	0.0393177	-0.315135	0
ENSRNOG00000049281	Gba	glucosylceramidase beta	0		0.0296202	1.1813	1	0.098615	-0.55298	0	0.0734467	-0.99758	0
ENSRNOG00000049560	Glul	glutamate-ammonia ligase	0		0.0269563	0.730027	1	0.204553	-0.253126	0	0.0694777	-0.356132	0
ENSRNOG00000050197	Pdia6	protein disulfide isomerase family A, member 6	0		0.000316951	0.890975	1	0.0874823	-0.404942	0	0.0663003	-0.579851	0
ENSRNOG00000050231	Gng12	G protein subunit gamma 12	0		0.0371853	0.849902	1	0.180761	-0.188965	0	0.00308428	-0.554258	0
ENSRNOG00000050430	Vav1	vav guanine nucleotide exchange factor 1	0		0.0225058	2.73988	1	0.0648732	-0.862665	0	0.0502802	-2.01109	0
ENSRNOG00000050473	Rps27l	ribosomal protein S27-like	0		0.0132018	1.21721	1	0.0996473	-0.546737	0	0.0695668	-0.83545	0
ENSRNOG00000050645	Tprkb	Tp53rk binding protein	0		0.0218657	0.848363	1	0.0201058	-0.305285	0	0.162078	-0.459279	0
ENSRNOG00000050649	Tvp23b	trans-golgi network vesicle protein 23 homolog B	0		0.042197	0.744218	1	0.151924	-0.361447	0	0.0598611	-0.525432	0
ENSRNOG00000050655	P4ha1	prolyl 4-hydroxylase subunit alpha 1	0		0.0397338	1.36834	1	0.0939993	-0.582907	0	0.0920391	-1.00216	0
ENSRNOG00000050714	Islr2	immunoglobulin superfamily containing leucine-rich repeat 2	0		0.0265266	1.41006	1	0.0679288	-0.677343	0	0.105131	-0.857512	0
ENSRNOG00000050941	Olr1587	olfactory receptor 1587	0		0.000236741	1.05975	1	0.115323	-0.477565	0	0.11529	-0.75634	0
ENSRNOG00000051235	C2	complement C2	0		0.0456336	2.98708	1	0.0632554	-0.890399	0	0.0528149	-1.90924	0
ENSRNOG00000051823	Zkscan4	zinc finger with KRAB and SCAN domains 4	0		0.0404046	0.59057	1	0.0931397	-0.591212	0	0.132495	-0.627303	0
ENSRNOG00000051885	LOC100360413	eukaryotic translation elongation factor 1 alpha 1-like	0		0.0440399	1.12428	1	0.0433811	-0.463918	0	0.0541676	-1.28605	0
ENSRNOG00000051915	Spred3	sprouty-related, EVH1 domain containing 3	0		0.0379146	0.990093	1	0.0126003	-0.461928	0	0.0905982	-1.02427	0
ENSRNOG00000051952	Tes	testin LIM domain protein	0		0.0100227	1.9294	1	0.0778006	-0.716108	0	0.063577	-1.55551	0
ENSRNOG00000052219	Gm2a	GM2 ganglioside activator	0		0.0446965	2.57666	1	0.0671708	-0.825763	0	0.0636078	-1.55074	0
ENSRNOG00000052289	Ptdss1	phosphatidylserine synthase 1	0		0.00303107	0.791886	1	0.152109	-0.360623	0	0.0526963	-0.726327	0
ENSRNOG00000052429	Stard3nl	STARD3 N-terminal like	0		0.00352185	0.652328	1	0.107673	-0.287909	0	0.00423712	-0.343428	0
ENSRNOG00000052486	Kcna6	potassium voltage-gated channel subfamily A member 6	0		0.0323543	2.30864	1	0.0560253	-0.703587	0	0.054154	-1.84972	0
ENSRNOG00000052620	Rack1	receptor for activated C kinase 1	0		0.0415385	0.907736	1	0.131861	-0.42568	0	0.0362931	-0.575381	0
ENSRNOG00000052880	Prph	peripherin	0		0.0394691	0.808164	1	0.0395948	-0.32341	0	0.17349	-0.417137	0
ENSRNOG00000052968	Hnrnpa3	heterogeneous nuclear ribonucleoprotein A3	0		0.0158223	0.608431	1	0.100467	-0.267396	0	0.0234218	-0.464391	0
ENSRNOG00000053047	Top2a	DNA topoisomerase II alpha	0		0.0482669	2.37014	1	0.0842039	-0.660644	0	0.0501319	-2.01624	0
ENSRNOG00000053172	Ssr4	signal sequence receptor subunit 4	0		0.0478167	1.19103	1	0.110416	-0.50295	0	0.0613449	-0.755011	0
ENSRNOG00000053232	Ror2	receptor tyrosine kinase-like orphan receptor 2	0		0.0163377	1.77902	1	0.0549933	-1.03509	0	0.0724644	-1.3335	0
ENSRNOG00000053991	P3h1	prolyl 3-hydroxylase 1	0		0.00808404	1.3278	1	0.0820417	-0.675507	0	0.0899189	-1.03581	0
ENSRNOG00000054274	Cacnb3	calcium voltage-gated channel auxiliary subunit beta 3	0		0.0434733	1.99006	1	0.0748717	-0.743092	0	0.0688056	-1.4173	0
ENSRNOG00000054374	Smim29	small integral membrane protein 29	0		0.0198496	0.664092	1	0.403302	-0.0725298	0	0.0806862	-0.412028	0
ENSRNOG00000054437	Rel	REL proto-oncogene, NF-kB subunit	0		0.0484141	0.86653	1	0.163072	-0.330893	0	0.180644	-0.302515	0
ENSRNOG00000054764	Flt3	fms-related tyrosine kinase 3	0		0.0230532	1.66022	1	0.0905717	-0.356177	0	0.0710604	-1.12928	0
ENSRNOG00000054770	Rdh11	retinol dehydrogenase 11 (all-trans/9-cis/11-cis)	0		0.0329445	0.65951	1	0.139215	-0.398868	0	0.00875541	-0.45415	0
ENSRNOG00000054775	Arf3	ADP-ribosylation factor 3	0		0.0480844	0.88231	1	0.119867	-0.456785	0	0.0641657	-0.750081	0
ENSRNOG00000054860	Clec12a	C-type lectin domain family 12, member A	0		0.0291968	2.82283	1	0.0735288	-0.755788	0	0.0562553	-1.77417	0
ENSRNOG00000054891	Cnot6	CCR4-NOT transcription complex, subunit 6	0		0.00375768	0.623356	1	0.174322	-0.303903	0	0.124382	-0.679628	0
ENSRNOG00000055257	Selenof	selenoprotein F	0		0.0389572	0.990928	1	0.135126	-0.413099	0	0.0718895	-0.559582	0
ENSRNOG00000055259	Phldb3	pleckstrin homology-like domain, family B, member 3	0		0.000349313	1.27057	1	0.249735	-0.143888	0	0.0996444	-0.916628	0
ENSRNOG00000055426	Rab42	RAB42, member RAS oncogene family	0		0.000206327	1.22914	1	0.141149	-0.39108	0	0.101527	-0.896493	0
ENSRNOG00000055641	Dnase1l1	deoxyribonuclease 1-like 1	0		0.00346771	0.884383	1	0.170023	-0.313162	0	0.0616123	-0.575175	0
ENSRNOG00000055650	Pou2f2	POU class 2 homeobox 2	0		0.038372	1.69101	1	0.0834916	-0.666013	0	0.0855927	-1.10517	0
ENSRNOG00000055756	Bcap31	B-cell receptor-associated protein 31	0		0.00692095	0.731556	1	0.182526	-0.28882	0	0.0807301	-0.392543	0
ENSRNOG00000056098	Tfpt	TCF3 fusion partner	0		0.0173542	0.777535	1	0.258762	-0.186201	0	0.0416614	-0.313605	0
ENSRNOG00000056156	Tmem57	transmembrane protein 57	0		0.0081398	0.593334	1	0.238769	-0.142972	0	0.190452	-0.350472	0
ENSRNOG00000056765	Rpl10	ribosomal protein L10	0		0.0448021	0.70462	1	0.0828623	-0.283692	0	0.066708	-0.32089	0
ENSRNOG00000056819	Susd1	sushi domain containing 1	0		0.000300208	1.1977	1	0.0606892	-0.934087	0	0.076894	-1.24358	0
ENSRNOG00000057623	Copb1	coatomer protein complex, subunit beta 1	0		0.0458953	0.650267	1	0.0272138	-0.277553	0	0.141867	-0.555087	0
ENSRNOG00000057754	Tcf12	transcription factor 12	0		0.00381587	0.602484	1	0.014931	-0.436504	0	0.113314	-0.651161	0
ENSRNOG00000057934	Tmx1	thioredoxin-related transmembrane protein 1	0		0.0327747	0.931284	1	0.16614	-0.322963	0	0.0893715	-0.717789	0
ENSRNOG00000058694	Alg5	ALG5, dolichyl-phosphate beta-glucosyltransferase	0		0.0223748	1.50734	1	0.100164	-0.543572	0	0.0844777	-0.840406	0
ENSRNOG00000058866	Myo5a	myosin VA	0		0.0141658	1.94777	1	0.0937629	-0.584602	0	0.0536885	-1.86896	0
ENSRNOG00000058909	Rps9	ribosomal protein S9	0		0.0102648	1.00788	1	0.0760195	-0.730187	0	0.148592	-0.530026	0
ENSRNOG00000059140	Myo1g	myosin IG	0		0.0277253	1.30382	1	0.491448	-0.0156727	0	0.0846559	-0.825922	0
ENSRNOG00000059276	LOC498265	similar to hypothetical protein FLJ10706	0		0.0249163	1.2753	1	0.0211047	-0.491632	0	0.0867638	-1.08586	0
ENSRNOG00000059968	Jak2	Janus kinase 2	0		0.0171036	1.39712	1	0.135042	-0.413533	0	0.106111	-0.848345	0
ENSRNOG00000060544	Kdm5b	lysine demethylase 5B	0		0.00950954	0.633966	1	0.0077481	-0.34251	0	0.105036	-0.541855	0
ENSRNOG00000060580	Slc10a3	solute carrier family 10, member 3	0		0.0368972	0.600205	1	0.0281223	-0.151327	0	0.157753	-0.38158	0
ENSRNOG00000060853	Iah1	isoamyl acetate-hydrolyzing esterase 1 homolog	0		0.0326063	0.671474	1	0.144935	-0.379338	0	0.0703828	-0.514615	0
ENSRNOG00000061316	LOC102547056	retinoic acid early-inducible protein 1-gamma-like	0		0.0119035	1.52488	1	0.190528	-0.275344	0	0.0851359	-1.11563	0
ENSRNOG00000061367	Atp7a	ATPase copper transporting alpha	0		0.0332176	0.822867	1	0.129669	-0.430846	0	0.0874728	-0.893707	0
ENSRNOG00000062101	Ace	angiotensin I converting enzyme	0		0.0199975	1.59206	1	0.0596161	-0.948889	0	0.0787536	-1.20839	0
ENSRNOG00000062298	Rpl13a	ribosomal protein L13A	0		0.0372025	0.777189	1	0.152014	-0.361017	0	0.12809	-0.390509	0
ENSRNOG00000000064	Atp5i	ATP synthase, H+ transporting, mitochondrial Fo complex, subunit E	0		0.075343	-1.17626	0	0.021035	0.847344	1	0.0297005	1.1737	1
ENSRNOG00000000279	Rtn4ip1	reticulon 4 interacting protein 1	0		0.100163	-1.09318	0	0.0459801	0.695451	1	0.0109149	0.955864	1
ENSRNOG00000000611	Ube2d1	ubiquitin-conjugating enzyme E2D 1	0		0.0897973	-1.26067	0	0.0146574	0.735118	1	0.0167237	1.04699	1
ENSRNOG00000001259	Cux2	cut-like homeobox 2	0		0.0529182	-1.3094	0	0.0258278	0.778893	1	0.000545943	0.935392	1
ENSRNOG00000002194	Coq2	coenzyme Q2, polyprenyltransferase	0		0.0855469	-1.3516	0	0.0146109	0.799636	1	0.0161771	1.17199	1
ENSRNOG00000003328	Cdip1	cell death-inducing p53 target 1	0		0.0672721	-1.28445	0	0.0169803	0.681397	1	0.0347929	1.14277	1
ENSRNOG00000003504	Rnaseh2a	ribonuclease H2, subunit A	0		0.0637575	-0.915054	0	0.00726803	0.585194	1	0.00946782	0.913606	1
ENSRNOG00000004493	Tasp1	taspase 1	0		0.0601021	-1.73317	0	0.0424468	1.12327	1	0.0321687	1.74391	1
ENSRNOG00000004786	Cyp4f1	cytochrome P450, family 4, subfamily f, polypeptide 1	0		0.110059	-0.965041	0	0.003012	0.792707	1	0.00517368	1.17931	1
ENSRNOG00000004829	Immp1l	inner mitochondrial membrane peptidase subunit 1	0		0.128974	-0.770885	0	0.0299316	0.607896	1	0.00189016	0.922055	1
ENSRNOG00000005053	Egln3	egl-9 family hypoxia-inducible factor 3	0		0.0802032	-0.975244	0	0.0309046	0.963013	1	0.00914799	1.14458	1
ENSRNOG00000006925	Zfp786	zinc finger protein 786	0		0.101644	-0.951218	0	0.0410246	0.612809	1	0.00119478	0.594517	1
ENSRNOG00000007040	Timm17a	translocase of inner mitochondrial membrane 17A	0		0.0625845	-1.26858	0	0.00365467	0.858912	1	0.0360296	1.27404	1
ENSRNOG00000007398	Zfp691	zinc finger protein 691	0		0.0655193	-1.0246	0	0.00494257	0.640377	1	0.0367578	1.13766	1
ENSRNOG00000007495	Smpx	small muscle protein, X-linked	0		0.051141	-0.959774	0	0.0294077	0.832316	1	0.0325344	1.01329	1
ENSRNOG00000007583	Pygb	glycogen phosphorylase B	0		0.0720872	-1.25167	0	0.0151658	0.62799	1	0.0383858	0.901263	1
ENSRNOG00000007827	Cox4i2	cytochrome c oxidase subunit 4i2	0		0.0506125	-1.86875	0	0.0451	1.01375	1	0.00750623	1.62418	1
ENSRNOG00000007830	Apold1	apolipoprotein L domain containing 1	0		0.0743218	-1.61126	0	0.0126571	1.47472	1	0.000477127	1.95712	1
ENSRNOG00000007883	Timm10	translocase of inner mitochondrial membrane 10	0		0.0596518	-1.13355	0	0.0170499	0.830805	1	0.00254096	1.17016	1
ENSRNOG00000007999	Abra	actin-binding Rho activating protein	0		0.0782792	-1.50825	0	0.0207072	0.863724	1	0.0195111	1.76936	1
ENSRNOG00000010171	Elk1	ELK1, ETS transcription factor	0		0.0663895	-1.19255	0	0.0353568	0.686271	1	0.0465756	0.910402	1
ENSRNOG00000010320	Efnb3	ephrin B3	0		0.0506311	-1.83802	0	0.0231823	1.42459	1	0.0402956	2.00496	1
ENSRNOG00000010636	Coa7	cytochrome c oxidase assembly factor 7	0		0.0966166	-0.719809	0	0.0225758	0.672439	1	0.0438183	0.908332	1
ENSRNOG00000011145	Crhr2	corticotropin releasing hormone receptor 2	0		0.072987	-1.65631	0	0.00345077	1.01469	1	0.00764255	1.24097	1
ENSRNOG00000011800	F3	coagulation factor III, tissue factor	0		0.103278	-1.05699	0	0.0032159	0.945402	1	0.0412872	1.87616	1
ENSRNOG00000012106	Dnaja4	DnaJ heat shock protein family (Hsp40) member A4	0		0.0950306	-1.19293	0	0.0285379	0.7501	1	0.000589855	1.11071	1
ENSRNOG00000012999	Phb2	prohibitin 2	0		0.0677813	-1.05116	0	0.0415176	0.620085	1	0.0295891	1.0088	1
ENSRNOG00000014075	Clybl	citrate lyase beta like	0		0.0636254	-1.68935	0	0.033545	1.01237	1	0.034184	1.50347	1
ENSRNOG00000014966	LOC690000	similar to CG3740-PA	0		0.0529102	-0.907876	0	0.020031	0.664884	1	0.0197863	0.92464	1
ENSRNOG00000015093	Sparcl1	SPARC like 1	0		0.0563	-1.0559	0	0.0173003	0.861913	1	0.0059844	0.848289	1
ENSRNOG00000015192	Mrps5	mitochondrial ribosomal protein S5	0		0.0688685	-0.912708	0	0.0108762	0.667616	1	0.0325803	0.965114	1
ENSRNOG00000015320	Atp5g2	ATP synthase, H+ transporting, mitochondrial Fo complex, subunit C2 (subunit 9)	0		0.0562975	-0.824806	0	0.00815073	0.661075	1	0.021318	0.883719	1
ENSRNOG00000016234	Ciapin1	cytokine induced apoptosis inhibitor 1	0		0.0835469	-0.935773	0	0.0279597	0.63284	1	0.0289986	0.922723	1
ENSRNOG00000016342	Atg10	autophagy related 10	0		0.0616594	-0.794632	0	0.0283391	0.607418	1	0.00544108	0.821436	1
ENSRNOG00000016460	Clu	clusterin	0		0.109779	-0.35014	0	0.0472422	0.616179	1	0.00689868	0.639192	1
ENSRNOG00000017165	Akr1e2	aldo-keto reductase family 1, member E2	0		0.102244	-1.07221	0	0.0337076	0.596682	1	0.0272165	0.922066	1
ENSRNOG00000017188	Cyp27a1	cytochrome P450, family 27, subfamily a, polypeptide 1	0		0.0530635	-1.23653	0	0.0200077	0.663178	1	0.0299508	1.05795	1
ENSRNOG00000017577	Bphl	biphenyl hydrolase like	0		0.0799591	-0.865319	0	0.0188437	0.740073	1	0.0127238	1.14988	1
ENSRNOG00000017684	Fbxl22	F-box and leucine-rich repeat protein 22	0		0.149808	-0.601489	0	0.0257814	0.994271	1	0.0241454	1.09454	1
ENSRNOG00000017843	Polr3k	RNA polymerase III subunit K	0		0.0734713	-0.739347	0	0.0178965	0.925954	1	0.0266503	1.48335	1
ENSRNOG00000017876	Dnajc21	DnaJ heat shock protein family (Hsp40) member C21	0		0.0628493	-0.979828	0	0.0422893	0.665927	1	0.0286125	1.08536	1
ENSRNOG00000018029	Doc2g	double C2-like domains, gamma	0		0.0710516	-1.70609	0	0.0452342	1.33054	1	0.0196946	1.85416	1
ENSRNOG00000018408	RGD1307554	similar to CG16812-PA	0		0.107667	-0.997008	0	0.0473067	0.602483	1	0.0193066	0.995306	1
ENSRNOG00000018547	Mrpl46	mitochondrial ribosomal protein L46	0		0.0765625	-0.753961	0	0.0134804	0.589911	1	0.0247083	0.8474	1
ENSRNOG00000019970	mrpl11	mitochondrial ribosomal protein L11	0		0.0653833	-1.11414	0	0.0138211	0.701054	1	0.0467132	1.15378	1
ENSRNOG00000021510	Tbc1d10c	TBC1 domain family, member 10C	0		0.0501404	-1.33377	0	0.0308814	1.22549	1	0.0400695	1.17982	1
ENSRNOG00000021513	Rtn4rl2	reticulon 4 receptor-like 2	0		0.119814	-0.868049	0	0.00589237	1.014	1	0.012655	1.36857	1
ENSRNOG00000022331	Ccdc78	coiled-coil domain containing 78	0		0.0612027	-2.04652	0	0.0367041	0.692276	1	0.0447673	1.69751	1
ENSRNOG00000022347	Fam173b	family with sequence similarity 173, member B	0		0.0507597	-1.04911	0	0.0354265	0.624535	1	0.03477	0.987252	1
ENSRNOG00000025890	Opa3	OPA3, outer mitochondrial membrane lipid metabolism regulator	0		0.0830854	-1.27902	0	0.0344354	0.723943	1	0.0288177	1.03788	1
ENSRNOG00000026050	Epb41l4a	erythrocyte membrane protein band 4.1 like 4A	0		0.0681577	-1.50163	0	0.0388153	0.866419	1	0.0395314	1.07323	1
ENSRNOG00000027049	Atp5j2	ATP synthase, H+ transporting, mitochondrial Fo complex, subunit F2	0		0.0500367	-0.946311	0	0.022137	0.708461	1	0.0382252	0.984548	1
ENSRNOG00000028238	Sh3bgr	SH3 domain binding glutamate-rich protein	0		0.0615382	-1.24661	0	0.0350187	0.919285	1	0.0181734	1.32997	1
ENSRNOG00000028674	Fbxw5	F-box and WD repeat domain containing 5	0		0.0529423	-1.18189	0	0.0106594	0.591341	1	0.033935	0.958802	1
ENSRNOG00000030355	Mroh1	maestro heat-like repeat family member 1	0		0.0596999	-1.35885	0	0.0173416	0.640272	1	0.0216352	1.0447	1
ENSRNOG00000034075	Ube2ql1	ubiquitin-conjugating enzyme E2Q family-like 1	0		0.0865492	-1.32805	0	0.0113305	1.07127	1	0.0328719	1.6732	1
ENSRNOG00000036681	Myadml2	myeloid-associated differentiation marker-like 2	0		0.0692186	-1.5395	0	0.0469222	0.973285	1	0.0101481	1.30694	1
ENSRNOG00000036692	Gcgr	glucagon receptor	0		0.0599555	-1.45591	0	0.0143838	0.801354	1	0.0499023	1.26926	1
ENSRNOG00000036695	Mrpl12	mitochondrial ribosomal protein L12	0		0.0598435	-1.17269	0	0.0400516	0.820077	1	0.0187397	1.19179	1
ENSRNOG00000036719	Samd10	sterile alpha motif domain containing 10	0		0.13779	-0.449642	0	0.0471493	0.61882	1	0.0052851	0.929404	1
ENSRNOG00000038951	Cox17	COX17 cytochrome c oxidase copper chaperone	0		0.0588704	-0.888871	0	0.0463466	0.670715	1	0.0142804	1.23207	1
ENSRNOG00000042274	Fbxo31	F-box protein 31	0		0.0701881	-1.50215	0	0.0249322	0.710297	1	0.0458992	1.22611	1
ENSRNOG00000042960	Rgcc	regulator of cell cycle	0		0.0528448	-1.53676	0	0.0435179	1.23463	1	0.049629	2.0471	1
ENSRNOG00000046002	LOC301124	hypothetical LOC301124	0		0.0758993	-0.841051	0	0.000652987	0.622583	1	0.00712544	0.960004	1
ENSRNOG00000048237	Tcta	T-cell leukemia translocation altered	0		0.0525183	-1.40815	0	0.0249787	0.722459	1	0.0100793	1.23889	1
ENSRNOG00000048915	Twf2	twinfilin actin-binding protein 2	0		0.0708699	-1.71411	0	0.0204284	0.840666	1	0.0387017	1.56682	1
ENSRNOG00000049083	Nicn1	nicolin 1	0		0.0962686	-0.9006	0	0.000926571	0.702328	1	2.29388e-05	1.1733	1
ENSRNOG00000049911	LOC102556347	carbonyl reductase [NADPH] 1-like	0		0.094099	-1.20666	0	6.45245e-05	1.2571	1	0.00290274	1.4288	1
ENSRNOG00000049912	Atp5e	ATP synthase, H+ transporting, mitochondrial F1 complex, epsilon subunit	0		0.0557278	-1.10657	0	0.00990838	0.789229	1	0.0417617	1.16994	1
ENSRNOG00000050450	Kcnip2	Kv channel-interacting protein 2	0		0.0501735	-2.50875	0	0.0196696	1.78977	1	0.00405951	2.20819	1
ENSRNOG00000050794	Pdlim4	PDZ and LIM domain 4	0		0.117024	-0.886834	0	0.0101019	0.630015	1	0.0498794	0.861034	1
ENSRNOG00000051536	Rfx4	regulatory factor X4	0		0.102044	-1.07574	0	0.0450536	1.1024	1	0.0342529	1.12093	1
ENSRNOG00000059386	Nudt19	nudix hydrolase 19	0		0.0816199	-1.18238	0	0.000745903	0.942315	1	0.0453329	1.05373	1
ENSRNOG00000000130	Dnajb5	DnaJ heat shock protein family (Hsp40) member B5	0		0.103101	-1.05875	0	0.0337953	0.727882	1	0.0740503	1.24543	0
ENSRNOG00000000439	Ager	advanced glycosylation end product-specific receptor	0		0.0822687	-1.26789	0	0.0156149	0.95529	1	0.0785276	1.37348	0
ENSRNOG00000000464	Rxrb	retinoid X receptor beta	0		0.0518725	-1.1696	0	0.031746	0.60153	1	0.0836374	0.80739	0
ENSRNOG00000000473	Pfdn6	prefoldin subunit 6	0		0.0729718	-0.989613	0	0.0358524	0.698318	1	0.0956879	1.03083	0
ENSRNOG00000000560	Lrrc20	leucine rich repeat containing 20	0		0.0599871	-1.18546	0	0.0130133	0.599347	1	0.0661483	1.13025	0
ENSRNOG00000000804	Mrps18b	mitochondrial ribosomal protein S18B	0		0.108837	-0.981112	0	0.0471725	0.64701	1	0.0719013	0.983509	0
ENSRNOG00000000867	Vars	valyl-tRNA synthetase	0		0.108121	-0.99104	0	0.0453684	0.615406	1	0.10323	0.910464	0
ENSRNOG00000001130	Nos1	nitric oxide synthase 1	0		0.111572	-0.950861	0	0.00398761	0.640995	1	0.224447	-0.198006	0
ENSRNOG00000001342	Wdr66	WD repeat domain 66	0		0.0952307	-1.18914	0	0.0223358	0.85884	1	0.055348	1.03095	0
ENSRNOG00000001726	Tmem44	transmembrane protein 44	0		0.0523365	-0.859522	0	0.0474694	0.6837	1	0.11511	0.632578	0
ENSRNOG00000001874	Slc7a4	solute carrier family 7, member 4	0		0.0938178	-1.20229	0	0.0491212	0.777355	1	0.0588662	0.753386	0
ENSRNOG00000001931	Fgf12	fibroblast growth factor 12	0		0.0821996	-1.415	0	0.0466667	1.21456	1	0.0642928	1.38187	0
ENSRNOG00000002229	Adcy5	adenylate cyclase 5	0		0.071174	-1.50837	0	0.0333824	0.826943	1	0.0616201	1.26579	0
ENSRNOG00000002653	Kcnk2	potassium two pore domain channel subfamily K member 2	0		0.0528783	-2.37894	0	0.0397462	1.90871	1	0.0597203	1.96613	0
ENSRNOG00000003452	Asb11	ankyrin repeat and SOCS box containing 11	0		0.061803	-1.58897	0	0.0317228	1.24107	1	0.0587095	1.75667	0
ENSRNOG00000003669	Myocd	myocardin	0		0.11839	-0.87703	0	0.0292554	0.714422	1	0.109802	0.688993	0
ENSRNOG00000003719	Atpaf2	ATP synthase mitochondrial F1 complex assembly factor 2	0		0.116593	-0.85798	0	0.0429888	0.606815	1	0.10799	0.584527	0
ENSRNOG00000003918	Slc25a19	solute carrier family 25 member 19	0		0.0783904	-0.910575	0	0.0325771	0.635018	1	0.0876399	1.01782	0
ENSRNOG00000004009	Xpnpep2	X-prolyl aminopeptidase 2	0		0.0660127	-1.87373	0	0.0393238	1.04478	1	0.102484	0.921905	0
ENSRNOG00000005093	Lgr6	leucine-rich repeat-containing G protein-coupled receptor 6	0		0.071238	-1.70058	0	0.0320015	0.864872	1	0.0794925	1.36069	0
ENSRNOG00000005301	Eif2b4	eukaryotic translation initiation factor 2B subunit delta	0		0.0698292	-0.931107	0	0.0427436	0.668831	1	0.0817322	0.918953	0
ENSRNOG00000005569	Phospho1	phosphoethanolamine/phosphocholine phosphatase 1	0		0.0541621	-2.10479	0	0.00910053	1.30634	1	0.0637792	1.79098	0
ENSRNOG00000005618	Fmc1	formation of mitochondrial complex V assembly factor 1	0		0.0562888	-1.42722	0	0.0399587	1.1389	1	0.066921	1.61779	0
ENSRNOG00000006824	Hdac11	histone deacetylase 11	0		0.085229	-1.35469	0	0.0242328	0.823435	1	0.091224	1.11401	0
ENSRNOG00000007955	Timp4	TIMP metallopeptidase inhibitor 4	0		0.0533245	-2.35229	0	0.0356485	1.31607	1	0.0616049	1.87884	0
ENSRNOG00000008177	Pim2	Pim-2 proto-oncogene, serine/threonine kinase	0		0.089189	-1.2766	0	0.00367789	0.848302	1	0.0613055	1.29579	0
ENSRNOG00000009191	Ccm2l	CCM2 like scaffolding protein	0		0.0728283	-1.65966	0	0.0366396	0.995605	1	0.105631	0.879183	0
ENSRNOG00000009570	Pdxp	pyridoxal phosphatase	0		0.0693912	-1.37379	0	0.039778	0.587093	1	0.0874886	1.17856	0
ENSRNOG00000010031	Vtn	vitronectin	0		0.0623595	-1.92977	0	0.041866	1.08285	1	0.0657541	1.72117	0
ENSRNOG00000010194	Ift43	intraflagellar transport 43	0		0.138839	-0.679525	0	0.0137979	0.750236	1	0.0907158	1.12181	0
ENSRNOG00000010589	LOC103689968	protein FAM134B	0		0.0885086	-1.18923	0	0.039871	0.727432	1	0.0936158	1.06865	0
ENSRNOG00000010799	Noct	nocturnin	0		0.111711	-0.948951	0	0.0389212	0.638998	1	0.0797942	0.691142	0
ENSRNOG00000011649	Epb42	erythrocyte membrane protein band 4.2	0		0.15349	-0.579145	0	0.0105898	0.900341	1	0.210255	-0.294312	0
ENSRNOG00000011667	Fastk	Fas-activated serine/threonine kinase	0		0.0502202	-1.12185	0	0.000833656	0.664002	1	0.0734146	1.0489	0
ENSRNOG00000013003	Srms	src-related kinase lacking C-terminal regulatory tyrosine and N-terminal myristylation sites	0		0.105083	-1.02639	0	0.0345516	0.633647	1	0.139913	0.553612	0
ENSRNOG00000013074	Wt1	Wilms tumor 1	0		0.0869171	-1.24181	0	0.00782294	0.873436	1	0.0778759	0.862875	0
ENSRNOG00000014592	Zbtb46	zinc finger and BTB domain containing 46	0		0.0851694	-1.18066	0	0.046166	0.73101	1	0.126745	0.651438	0
ENSRNOG00000015231	Mrpl44	mitochondrial ribosomal protein L44	0		0.0928006	-0.8398	0	0.0311731	0.613893	1	0.0699417	0.775202	0
ENSRNOG00000015232	Pip5k1b	phosphatidylinositol-4-phosphate 5-kinase type 1 beta	0		0.0651121	-1.08947	0	0.0255594	0.676578	1	0.128188	0.639405	0
ENSRNOG00000015982	Wnt11	Wnt family member 11	0		0.074116	-1.27231	0	0.0497509	0.831031	1	0.0821345	1.30158	0
ENSRNOG00000016239	Zadh2	zinc binding alcohol dehydrogenase, domain containing 2	0		0.0716081	-1.27916	0	0.0364408	0.73295	1	0.0953789	1.03668	0
ENSRNOG00000016364	Gba2	glucosylceramidase beta 2	0		0.0686873	-1.10663	0	0.0316996	0.603804	1	0.10625	0.769234	0
ENSRNOG00000016558	Pllp	plasmolipin	0		0.06322	-1.98375	0	0.00747193	0.763318	1	0.0715638	1.54063	0
ENSRNOG00000016640	Dner	delta/notch-like EGF repeat containing	0		0.0738498	-1.62493	0	0.0271932	1.16583	1	0.0860237	1.20476	0
ENSRNOG00000017133	LOC306766	hypothetical LOC306766	0		0.0956358	-1.17917	0	0.034087	0.684701	1	0.0976572	0.999139	0
ENSRNOG00000017503	Ppargc1b	PPARG coactivator 1 beta	0		0.0706467	-1.40095	0	0.0496632	0.862006	1	0.123271	0.684	0
ENSRNOG00000017681	Lim2	lens intrinsic membrane protein 2	0		0.073461	-1.63905	0	0.0228494	0.970418	1	0.099639	0.969482	0
ENSRNOG00000018057	Mrpl2	mitochondrial ribosomal protein L2	0		0.0833153	-0.985444	0	0.0449245	0.58559	1	0.0849875	1.08006	0
ENSRNOG00000018748	Slc16a11	solute carrier family 16, member 11	0		0.0652989	-1.89724	0	0.0257117	0.838505	1	0.0769854	1.40584	0
ENSRNOG00000018953	Cblc	Cbl proto-oncogene C	0		0.0754011	-1.3103	0	0.0383146	0.976834	1	0.0735803	1.48932	0
ENSRNOG00000019219	Vamp1	vesicle-associated membrane protein 1	0		0.087498	-1.30807	0	0.0161389	0.772019	1	0.0581492	1.09046	0
ENSRNOG00000019485	Bckdk	branched chain ketoacid dehydrogenase kinase	0		0.0801073	-1.23473	0	0.023252	0.617191	1	0.0858664	0.894704	0
ENSRNOG00000020770	Arl4d	ADP-ribosylation factor like GTPase 4D	0		0.0582479	-0.904015	0	0.0398245	0.780294	1	0.123631	0.681148	0
ENSRNOG00000021027	Dbp	D-box binding PAR bZIP transcription factor	0		0.12075	-0.857587	0	0.00349723	0.828706	1	0.137761	0.567019	0
ENSRNOG00000021247	Spef1	sperm flagellar 1	0		0.0730028	-1.23435	0	0.0457943	0.699114	1	0.0937148	0.950669	0
ENSRNOG00000022483	Trim50	tripartite motif-containing 50	0		0.0519104	-2.1779	0	0.0286076	1.13688	1	0.0630489	1.81714	0
ENSRNOG00000022691	St8sia5	ST8 alpha-N-acetyl-neuraminide alpha-2,8-sialyltransferase 5	0		0.192417	-0.378844	0	0.0159066	0.657555	1	0.297654	0.167587	0
ENSRNOG00000022852	Snx22	sorting nexin 22	0		0.0678338	-1.81103	0	0.0395741	1.12011	1	0.0772918	1.39979	0
ENSRNOG00000023509	Irs2	insulin receptor substrate 2	0		0.263656	-0.218115	0	0.00878565	0.810914	1	0.0834691	1.27093	0
ENSRNOG00000024114	Zdbf2	zinc finger, DBF-type containing 2	0		0.00470515	-0.512323	0	0.027983	0.918657	1	0.115065	0.768569	0
ENSRNOG00000024967	Uqcrb	ubiquinol-cytochrome c reductase binding protein	0		0.0759251	-1.11843	0	0.0231591	0.771787	1	0.0605407	1.13056	0
ENSRNOG00000025415	Mettl11b	methyltransferase like 11B	0		0.143603	-0.646674	0	0.0343006	2.17525	1	0.0615044	1.88663	0
ENSRNOG00000026745	Acsl6	acyl-CoA synthetase long-chain family member 6	0		0.0686173	-1.78875	0	0.0285146	1.53817	1	0.0865736	1.19626	0
ENSRNOG00000027098	Sez6l2	seizure related 6 homolog like 2	0		0.0573396	-1.29521	0	0.00532714	0.696385	1	0.172804	0.38765	0
ENSRNOG00000028225	Tnni3k	TNNI3 interacting kinase	0		0.0744396	-1.60713	0	0.0344819	1.00204	1	0.083547	1.15315	0
ENSRNOG00000031852	Lsamp	limbic system-associated membrane protein	0		0.0606507	-2.07251	0	0.0473663	1.61255	1	0.0680314	1.65703	0
ENSRNOG00000032374	Paqr9	progestin and adipoQ receptor family member 9	0		0.0738441	-1.62549	0	0.0473348	1.61321	1	0.074274	1.47196	0
ENSRNOG00000037911	LOC680227	LRRGT00193	0		0.0221174	-0.0448649	0	0.0379352	0.593704	1	0.489752	0.0122091	0
ENSRNOG00000038366	Larp1b	La ribonucleoprotein domain family, member 1B	0		0.0654418	-1.05959	0	0.0362782	0.713908	1	0.0707491	1.00339	0
ENSRNOG00000042905	RT1-T24-4	RT1 class I, locus T24, gene 4	0		0.0868583	-1.3207	0	0.0430352	0.694475	1	0.0774703	1.39532	0
ENSRNOG00000043192	Hacd1	3-hydroxyacyl-CoA dehydratase 1	0		0.12943	-0.489493	0	0.0325306	0.65902	1	0.0838858	0.744549	0
ENSRNOG00000043295	RGD1565033	similar to hypothetical protein LOC284018 isoform b	0		0.0824062	-0.845951	0	0.0487547	0.602804	1	0.100161	0.9093	0
ENSRNOG00000047045	Sdhaf1	succinate dehydrogenase complex assembly factor 1	0		0.103709	-0.77336	0	0.0334288	0.619874	1	0.0887167	1.02375	0
ENSRNOG00000047089	Alkbh7	alkB homolog 7	0		0.0527524	-0.615991	0	0.00518777	0.618874	1	0.0686558	0.751986	0
ENSRNOG00000047708	Gstz1	glutathione S-transferase zeta 1	0		0.0576126	-1.43205	0	0.0278075	1.15291	1	0.0515251	1.41912	0
ENSRNOG00000050848	Dtx1	deltex E3 ubiquitin ligase 1	0		0.0813982	-0.573273	0	0.0183688	0.663339	1	0.120279	0.718739	0
ENSRNOG00000051619	Asb2	ankyrin repeat and SOCS box-containing 2	0		0.072473	-1.66856	0	0.0142676	0.707867	1	0.0611948	1.44191	0
ENSRNOG00000054767	LOC252890	Z39 small nucleolar RNA	0		0.169587	-0.18897	0	0.028654	0.602841	1	0.0254942	0.4327	0
ENSRNOG00000055305	Parvb	parvin, beta	0		0.0895836	-1.04273	0	0.00356175	0.600153	1	0.0620704	0.913933	0
ENSRNOG00000057470	Pla2g12a	phospholipase A2, group XIIA	0		0.12043	-0.825764	0	0.0301484	0.593994	1	0.110757	0.818398	0
ENSRNOG00000058372	Ac1576	uncharacterized LOC102552783	0		0.0707335	-1.04904	0	0.0101252	0.972909	1	0.0829978	1.28546	0
ENSRNOG00000058975	Iqsec2	IQ motif and Sec7 domain 2	0		0.103805	-0.969637	0	0.0258975	0.65713	1	0.0536178	0.949786	0
ENSRNOG00000059073	Slamf1	signaling lymphocytic activation molecule family member 1	0		0.0974374	-1.1482	0	0.0244832	0.668194	1	0.0937182	1.06735	0
ENSRNOG00000059168	LOC102550392	uncharacterized LOC102550392	0		0.0626554	-2.00203	0	0.0172771	1.01424	1	0.0748673	1.45387	0
ENSRNOG00000059605	Ddn	dendrin	0		0.0629684	-1.99222	0	0.0186037	1.49112	1	0.0709211	1.56225	0
ENSRNOG00000059765	Asic1	acid sensing ion channel subunit 1	0		0.0602524	-2.08676	0	0.0494723	1.54131	1	0.0591916	1.98848	0
ENSRNOG00000060293	Ndufa3	NADH:ubiquinone oxidoreductase subunit A3	0		0.0575745	-0.897586	0	0.0362085	0.757465	1	0.0732553	1.05551	0
ENSRNOG00000000122	Ak2	adenylate kinase 2	0		0.0688846	-0.678476	0	0.060462	0.509639	0	0.0220409	0.704873	1
ENSRNOG00000000169	Spata5l1	spermatogenesis associated 5-like 1	0		0.135978	-0.530713	0	0.224278	0.27894	0	0.0478713	0.618713	1
ENSRNOG00000000244	Coil	coilin	0		0.121825	-0.662887	0	0.0596903	0.486501	0	0.0244613	0.872338	1
ENSRNOG00000000383	Mypn	myopalladin	0		0.0665739	-1.2436	0	0.110615	0.683379	0	0.0194652	1.02927	1
ENSRNOG00000000392	Supv3l1	Suv3 like RNA helicase	0		0.108422	-0.890412	0	0.120847	0.433823	0	0.0455165	0.723573	1
ENSRNOG00000000634	Cabcoco1	ciliary associated calcium binding coiled-coil 1	0		0.0878214	-1.2974	0	0.0606943	0.841448	0	0.0495144	1.24254	1
ENSRNOG00000000812	RGD1302996	hypothetical protein MGC:15854	0		0.0746549	-1.39228	0	0.0704659	0.849266	0	0.0391768	1.36924	1
ENSRNOG00000000848	Gpank1	G patch domain and ankyrin repeats 1	0		0.0267921	-0.505228	0	0.127294	0.173344	0	0.0254273	0.610575	1
ENSRNOG00000000860	Vwa7	von Willebrand factor A domain containing 7	0		0.0803658	-1.46137	0	0.103744	0.732426	0	0.013895	1.04736	1
ENSRNOG00000000881	Mmgt1	membrane magnesium transporter 1	0		0.030788	-0.550388	0	0.0536069	0.435307	0	0.0211174	0.683001	1
ENSRNOG00000000902	Hsph1	heat shock protein family H (Hsp110) member 1	0		0.067081	-0.590188	0	0.146148	0.492054	0	0.00412833	0.641528	1
ENSRNOG00000001009	Bri3	brain protein I3	0		0.100114	-0.452808	0	0.173243	0.16292	0	0.00870101	0.587857	1
ENSRNOG00000001055	Rilpl1	Rab interacting lysosomal protein-like 1	0		0.0760561	-1.31541	0	0.0820638	0.935214	0	0.0486807	1.36879	1
ENSRNOG00000001072	Cers4	ceramide synthase 4	0		0.0541313	-0.92474	0	0.163462	0.431147	0	0.0179938	0.592312	1
ENSRNOG00000001169	Slc37a1	solute carrier family 37 member 1	0		0.0851089	-1.35705	0	0.0944949	0.806234	0	0.0382711	1.21435	1
ENSRNOG00000001245	Pcbp3	poly(rC) binding protein 3	0		0.0842193	-0.58072	0	0.0194425	0.415205	0	0.0430266	0.671029	1
ENSRNOG00000001256	Atxn2	ataxin 2	0		0.0997624	-0.876267	0	0.159684	0.442154	0	0.0113894	0.648473	1
ENSRNOG00000001277	Mafk	MAF bZIP transcription factor K	0		0.139021	-0.677405	0	0.0386811	0.458889	0	0.00162276	0.634818	1
ENSRNOG00000001420	Fis1	fission, mitochondrial 1	0		0.129183	-0.449549	0	0.160684	0.281819	0	0.0315572	0.581418	1
ENSRNOG00000001480	Ncf1	neutrophil cytosolic factor 1	0		0.0951981	-0.914546	0	0.119406	0.243496	0	0.0365985	0.69459	1
ENSRNOG00000001827	Masp1	mannan-binding lectin serine peptidase 1	0		0.080456	-1.45739	0	0.0689889	1.10791	0	0.0395085	1.68504	1
ENSRNOG00000001979	Rcan1	regulator of calcineurin 1	0		0.210619	-0.319522	0	0.136165	0.121071	0	0.0244383	0.62924	1
ENSRNOG00000002028	Tmem50b	transmembrane protein 50B	0		0.109684	-0.878441	0	0.120654	0.616489	0	0.0143918	0.862194	1
ENSRNOG00000002044	Gtpbp8	GTP-binding protein 8 (putative)	0		0.127726	-0.786145	0	0.173987	0.399115	0	0.0481203	0.766735	1
ENSRNOG00000002178	Mrps18c	mitochondrial ribosomal protein S18C	0		0.0573677	-0.583933	0	0.00279004	0.399209	0	0.0385463	0.732068	1
ENSRNOG00000002207	Guf1	GUF1 homolog, GTPase	0		0.0776096	-0.812499	0	0.111635	0.638152	0	0.0385234	0.78645	1
ENSRNOG00000002208	Shroom3	shroom family member 3	0		0.0943381	-0.899328	0	0.151612	0.472153	0	0.0122723	0.995722	1
ENSRNOG00000002240	Dirc2	disrupted in renal carcinoma 2	0		0.0528647	-0.639372	0	0.157722	0.449208	0	0.0193525	0.795708	1
ENSRNOG00000002272	Lnx1	ligand of numb-protein X 1	0		0.0709957	-1.63122	0	0.0718171	1.06137	0	0.00804758	1.60609	1
ENSRNOG00000002318	Limch1	LIM and calponin homology domains 1	0		0.079977	-1.03262	0	0.106381	0.71455	0	0.0353067	0.807415	1
ENSRNOG00000002373	Akap1	A-kinase anchoring protein 1	0		0.0848756	-1.36386	0	0.102887	0.741388	0	0.019964	1.09646	1
ENSRNOG00000002436	Mmd	monocyte to macrophage differentiation-associated	0		0.100139	-0.761907	0	0.136138	0.535035	0	0.0224767	0.672165	1
ENSRNOG00000002593	Esrrg	estrogen-related receptor gamma	0		0.0834301	-0.782648	0	0.128288	0.572339	0	0.0439317	0.756327	1
ENSRNOG00000002814	Higd1b	HIG1 hypoxia inducible domain family, member 1B	0		0.149853	-0.60092	0	0.0978888	0.706383	0	0.0383169	0.789132	1
ENSRNOG00000002839	Slc19a2	solute carrier family 19 member 2	0		0.070741	-0.747575	0	0.144448	0.50009	0	0.00571307	0.607039	1
ENSRNOG00000002979	Tbx19	T-box 19	0		0.0843665	-1.32396	0	0.134193	0.545943	0	0.0389527	0.873899	1
ENSRNOG00000003011	Gadd45gip1	GADD45G interacting protein 1	0		0.113809	-0.923259	0	0.148658	0.483716	0	0.0183995	0.940947	1
ENSRNOG00000003078	Dcaf6	DDB1 and CUL4 associated factor 6	0		0.106627	-0.869205	0	0.109294	0.537179	0	0.0495602	0.953888	1
ENSRNOG00000003300	Btg2	BTG anti-proliferation factor 2	0		0.0736235	-1.63307	0	0.071524	1.06741	0	0.0222015	1.67167	1
ENSRNOG00000003392	Grsf1	G-rich RNA sequence binding factor 1	0		0.0849078	-0.754189	0	0.0867157	0.473921	0	0.00193407	0.790268	1
ENSRNOG00000003398	Tomm40l	translocase of outer mitochondrial membrane 40 like	0		0.084114	-1.36728	0	0.073515	1.0344	0	0.0221097	1.18295	1
ENSRNOG00000003510	Fmo2	flavin containing monooxygenase 2	0		0.0753758	-0.683069	0	0.218938	0.284309	0	0.0211633	1.13278	1
ENSRNOG00000003533	Clcn4	chloride voltage-gated channel 4	0		0.0610761	-1.32711	0	0.0889405	0.799865	0	0.00333333	1.17618	1
ENSRNOG00000003583	Smyd2	SET and MYND domain containing 2	0		0.0785538	-0.688747	0	0.0651336	0.529257	0	0.00410539	0.761099	1
ENSRNOG00000003596	Itgb1bp2	integrin subunit beta 1 binding protein 2	0		0.058126	-1.17958	0	0.0555969	0.93116	0	0.0150439	1.1272	1
ENSRNOG00000003597	Tuba4a	tubulin, alpha 4A	0		0.240728	-0.253294	0	0.144463	0.427987	0	0.0493099	0.63476	1
ENSRNOG00000003722	Dusp27	dual specificity phosphatase 27, atypical	0		0.159591	-0.538021	0	0.0972229	0.474694	0	0.034479	0.637292	1
ENSRNOG00000003747	Asna1	arsA arsenite transporter, ATP-binding, homolog 1 (bacterial)	0		0.103297	-0.539403	0	0.0586708	0.472744	0	0.0302222	0.680698	1
ENSRNOG00000003797	Mrps7	mitochondrial ribosomal protein S7	0		0.0295792	-0.469083	0	0.0224468	0.374272	0	0.0191919	0.632172	1
ENSRNOG00000003837	Mif4gd	MIF4G domain containing	0		0.0564192	-0.91793	0	0.0936921	0.535246	0	0.0427513	0.770376	1
ENSRNOG00000003923	Rab21	RAB21, member RAS oncogene family	0		0.0670009	-0.546721	0	0.0105433	0.315135	0	0.0165651	0.619243	1
ENSRNOG00000004027	Aldh9a1	aldehyde dehydrogenase 9 family, member A1	0		0.0565875	-0.859631	0	0.102589	0.473891	0	0.00521825	0.739461	1
ENSRNOG00000004147	Abca8a	ATP-binding cassette, subfamily A (ABC1), member 8a	0		0.073892	-1.62213	0	0.0727875	1.04883	0	0.0461935	1.49331	1
ENSRNOG00000004205	Pkdcc	protein kinase domain containing, cytoplasmic	0		0.125759	-0.80751	0	0.0236547	0.432565	0	0.0449266	0.977541	1
ENSRNOG00000004322	Sh3kbp1	SH3 domain-containing kinase-binding protein 1	0		0.0529259	-1.1412	0	0.0827642	0.899582	0	0.0071025	1.28054	1
ENSRNOG00000004449	E2f6	E2F transcription factor 6	0		0.075864	-1.1473	0	0.102526	0.744263	0	0.0330771	1.13176	1
ENSRNOG00000004537	Rxrg	retinoid X receptor gamma	0		0.0534052	-2.34687	0	0.0534924	1.43399	0	0.0180607	2.07389	1
ENSRNOG00000004686	Spop	speckle type BTB/POZ protein	0		0.0768616	-0.915509	0	0.117509	0.489714	0	0.00843033	0.822671	1
ENSRNOG00000004730	Meis2	Meis homeobox 2	0		0.0362164	-0.510523	0	0.132211	0.436513	0	0.0178103	0.599741	1
ENSRNOG00000004760	Lars2	leucyl-tRNA synthetase 2, mitochondrial	0		0.0999207	-1.11287	0	0.117269	0.63857	0	0.041647	0.708874	1
ENSRNOG00000004794	Rtn1	reticulon 1	0		0.08065	-0.559608	0	0.181677	0.373006	0	0.00840739	0.61924	1
ENSRNOG00000005061	Dlst	dihydrolipoamide S-succinyltransferase	0		0.083589	-1.29418	0	0.101291	0.754136	0	0.0200767	1.02837	1
ENSRNOG00000005130	Ogdh	oxoglutarate dehydrogenase	0		0.0672898	-1.50915	0	0.0927168	0.82138	0	0.00040831	1.09503	1
ENSRNOG00000005184	Nop10	NOP10 ribonucleoprotein	0		0.0562076	-0.401777	0	0.0483624	0.374783	0	0.0435444	0.655406	1
ENSRNOG00000005269	Srl	sarcalumenin	0		0.0603361	-1.19634	0	0.0859073	0.891652	0	0.00562131	1.13336	1
ENSRNOG00000005308	Tmx2	thioredoxin-related transmembrane protein 2	0		0.0647978	-0.790575	0	0.122316	0.607214	0	0.025584	0.80673	1
ENSRNOG00000005332	Csdc2	cold shock domain containing C2	0		0.0544223	-1.95743	0	0.109913	0.688806	0	0.00637829	1.40436	1
ENSRNOG00000005369	Kcnj3	potassium voltage-gated channel subfamily J member 3	0		0.0520242	-1.59822	0	0.0617291	1.24207	0	0.00786735	1.23895	1
ENSRNOG00000005388	Rassf3	Ras association domain family member 3	0		0.0656923	-1.68456	0	0.0753702	1.01158	0	0.0488852	1.63112	1
ENSRNOG00000005428	Ctbp1	C-terminal binding protein 1	0		0.054117	-0.704617	0	0.0720274	0.406205	0	0.0159936	0.712657	1
ENSRNOG00000005464	Lgalsl	galectin-like	0		0.0591455	-0.827241	0	0.0689302	0.582635	0	0.0203519	0.831489	1
ENSRNOG00000005686	Suclg2	succinate-CoA ligase, GDP-forming, beta subunit	0		0.0629056	-1.03543	0	0.104119	0.561188	0	0.00944488	0.876187	1
ENSRNOG00000005689	Yeats4	YEATS domain containing 4	0		0.0721422	-0.653728	0	0.0791018	0.465262	0	0.0475993	0.67821	1
ENSRNOG00000005690	Lmcd1	LIM and cysteine-rich domains 1	0		0.135976	-0.705991	0	0.0305356	0.235731	0	0.0377513	0.796246	1
ENSRNOG00000005802	Usp24	ubiquitin specific peptidase 24	0		0.114132	-0.920228	0	0.130666	0.56021	0	0.0276491	0.734279	1
ENSRNOG00000005987	Suox	sulfite oxidase	0		0.0729939	-1.14058	0	0.109	0.695884	0	0.0247988	1.15318	1
ENSRNOG00000006067	Aifm1	apoptosis inducing factor, mitochondria associated 1	0		0.0716744	-0.842509	0	0.12712	0.578571	0	0.0218168	0.76599	1
ENSRNOG00000006375	Vdac1	voltage-dependent anion channel 1	0		0.0830173	-1.18843	0	0.0846174	0.834187	0	8.9789e-05	1.08327	1
ENSRNOG00000006608	Tmem70	transmembrane protein 70	0		0.0723105	-1.04716	0	0.129034	0.568634	0	0.0476681	0.966178	1
ENSRNOG00000006776	Smyd1	SET and MYND domain containing 1	0		0.0897825	-1.23604	0	0.105003	0.72387	0	0.033642	0.930554	1
ENSRNOG00000006878	Slc26a3	solute carrier family 26 member 3	0		0.0834884	-1.39266	0	0.158717	0.445349	0	0.0396907	1.01224	1
ENSRNOG00000006893	Ppm1k	protein phosphatase, Mg2+/Mn2+ dependent, 1K	0		0.0554824	-1.11201	0	0.0843459	0.907253	0	0.0107118	0.85747	1
ENSRNOG00000006913	Rpain	RPA interacting protein	0		0.0912996	-0.5492	0	0.0801703	0.556056	0	0.0456954	0.741952	1
ENSRNOG00000006949	C1qbp	complement C1q binding protein	0		0.125681	-0.764084	0	0.0603278	0.510767	0	0.0421661	0.795964	1
ENSRNOG00000007221	Dut	deoxyuridine triphosphatase	0		0.0309866	-0.519072	0	0.0924842	0.351507	0	0.0307911	0.638305	1
ENSRNOG00000007316	Idh3B	isocitrate dehydrogenase 3 (NAD+) beta	0		0.0620856	-1.49878	0	0.0892264	0.853114	0	0.0279244	1.22097	1
ENSRNOG00000007325	Usp28	ubiquitin specific peptidase 28	0		0.0507989	-0.91346	0	0.0621577	0.666	0	0.00793616	1.02202	1
ENSRNOG00000007390	Nfkbia	NFKB inhibitor alpha	0		0.423646	-0.0877291	0	0.110236	0.686981	0	0.0345248	1.05256	1
ENSRNOG00000007427	Entpd6	ectonucleoside triphosphate diphosphohydrolase 6	0		0.106677	-1.00867	0	0.0879339	0.61773	0	0.026202	0.966119	1
ENSRNOG00000007527	Tm2d1	TM2 domain containing 1	0		0.0617977	-0.533817	0	0.00312815	0.390108	0	0.0131937	0.606735	1
ENSRNOG00000007584	Ehd4	EH-domain containing 4	0		0.0720706	-0.822273	0	0.06518	0.589828	0	0.0181964	0.825818	1
ENSRNOG00000007637	Acer2	alkaline ceramidase 2	0		0.0175048	-0.306679	0	0.197249	0.126076	0	0.0258363	0.659623	1
ENSRNOG00000007648	Rab11b	RAB11B, member RAS oncogene family	0		0.134707	-0.584643	0	0.239804	0.251241	0	0.0055099	0.62098	1
ENSRNOG00000007687	Sema7a	semaphorin 7A (John Milton Hagen blood group)	0		0.0649233	-1.28767	0	0.14496	0.498193	0	0.0216123	0.641883	1
ENSRNOG00000007690	Cmpk2	cytidine/uridine monophosphate kinase 2	0		0.101613	-1.08302	0	0.114717	0.603843	0	0.0381105	1.02967	1
ENSRNOG00000007710	Usp20	ubiquitin specific peptidase 20	0		0.104681	-0.955228	0	0.029005	0.505476	0	0.0371412	0.789932	1
ENSRNOG00000007801	R3hdm2	R3H domain containing 2	0		0.106217	-0.748268	0	0.0986398	0.303255	0	0.00582514	0.61962	1
ENSRNOG00000007808	Nap1l5	nucleosome assembly protein 1-like 5	0		0.11415	-0.919794	0	0.122842	0.604121	0	0.036938	1.60987	1
ENSRNOG00000007882	Ablim2	actin binding LIM protein family, member 2	0		0.0610813	-2.05274	0	0.0606789	1.26083	0	0.0326032	1.71187	1
ENSRNOG00000007895	Pdhb	pyruvate dehydrogenase E1 beta subunit	0		0.0503778	-1.3767	0	0.0895297	0.851325	0	0.0118685	1.20558	1
ENSRNOG00000007939	Naprt	nicotinate phosphoribosyltransferase	0		0.0519404	-0.47156	0	0.158725	0.395603	0	0.0478483	0.6069	1
ENSRNOG00000007971	Wbp2	WW domain binding protein 2	0		0.0528944	-0.866421	0	0.00699961	0.363412	0	0.0494685	0.595462	1
ENSRNOG00000008063	Hibadh	3-hydroxyisobutyrate dehydrogenase	0		0.052514	-1.22573	0	0.0738418	0.799473	0	0.0246395	1.15256	1
ENSRNOG00000008082	Rgs6	regulator of G-protein signaling 6	0		0.0845374	-1.37191	0	0.0641218	1.14379	0	0.0442725	1.30156	1
ENSRNOG00000008141	Nppb	natriuretic peptide B	0		0.291847	0.193271	0	0.0115808	0.26029	0	0.000658671	0.62635	1
ENSRNOG00000008214	Fbxo9	f-box protein 9	0		0.0559176	-0.732968	0	0.0339528	0.407005	0	0.0160395	0.698572	1
ENSRNOG00000008354	Slc9a8	solute carrier family 9 member A8	0		0.0604222	-0.984283	0	0.0229888	0.405418	0	0.0112328	0.64233	1
ENSRNOG00000008364	Cat	catalase	0		0.0639355	-0.947289	0	0.128008	0.573631	0	0.0113436	0.680887	1
ENSRNOG00000008459	Anapc13	anaphase promoting complex subunit 13	0		0.0397048	-0.54887	0	0.0329281	0.408638	0	0.0275803	0.751097	1
ENSRNOG00000008487	Amotl2	angiomotin like 2	0		0.0701318	-1.00657	0	0.201832	0.320966	0	0.0293623	0.92473	1
ENSRNOG00000008536	Actc1	actin, alpha, cardiac muscle 1	0		0.0991918	-0.913857	0	0.111804	0.672684	0	0.0104653	0.829848	1
ENSRNOG00000008557	Abcb8	ATP binding cassette subfamily B member 8	0		0.0543515	-1.07353	0	0.0843025	0.603168	0	0.0274669	0.831326	1
ENSRNOG00000008755	Acox1	acyl-CoA oxidase 1	0		0.0724545	-1.18711	0	0.109051	0.695314	0	0.0430495	1.02151	1
ENSRNOG00000008830	Nfe2l1	nuclear factor, erythroid 2-like 1	0		0.104288	-1.03424	0	0.145365	0.495989	0	0.0153139	0.802737	1
ENSRNOG00000008950	Adi1	acireductone dioxygenase 1	0		0.113551	-0.57802	0	0.0143141	0.453298	0	0.0247529	0.631237	1
ENSRNOG00000008961	Mapre3	microtubule-associated protein, RP/EB family, member 3	0		0.0770442	-0.92564	0	0.130102	0.486268	0	0.0473044	0.86837	1
ENSRNOG00000009000	Foxj2	forkhead box J2	0		0.0762115	-0.820469	0	0.102839	0.409885	0	0.0264681	0.706968	1
ENSRNOG00000009071	Gripap1	GRIP1 associated protein 1	0		0.0566249	-0.645464	0	0.0570809	0.298152	0	0.03004	0.591042	1
ENSRNOG00000009097	Immt	inner membrane mitochondrial protein	0		0.0754656	-1.00807	0	0.123633	0.599346	0	0.0406993	0.819904	1
ENSRNOG00000009103	Chrac1	chromatin accessibility complex 1	0		0.0229667	-0.564815	0	0.0331372	0.421501	0	0.0470999	0.792241	1
ENSRNOG00000009263	Ifi27	interferon, alpha-inducible protein 27	0		0.33865	-0.15393	0	0.162543	0.434038	0	0.0343433	0.637522	1
ENSRNOG00000009276	Schip1	schwannomin interacting protein 1	0		0.0879702	-0.961819	0	0.108048	0.701596	0	0.0185562	1.07961	1
ENSRNOG00000009422	Hmgcl	3-hydroxymethyl-3-methylglutaryl-CoA lyase	0		0.0721503	-0.810312	0	0.17364	0.37217	0	0.0210041	0.930643	1
ENSRNOG00000009538	Etfdh	electron transfer flavoprotein dehydrogenase	0		0.0698108	-1.44726	0	0.0865175	0.885667	0	0.0208042	1.23622	1
ENSRNOG00000009595	Zbtb48	zinc finger and BTB domain containing 48	0		0.20964	-0.322231	0	0.254069	0.186572	0	0.0499902	0.585291	1
ENSRNOG00000009635	Tmem74b	transmembrane protein 74B	0		0.136136	-0.704245	0	0.122892	0.603839	0	0.0186709	0.726219	1
ENSRNOG00000009686	Aqp7	aquaporin 7	0		0.0591087	-2.11831	0	0.0580603	1.32376	0	0.0270809	2.15935	1
ENSRNOG00000009713	Oxa1l	OXA1L, mitochondrial inner membrane protein	0		0.0688584	-0.760254	0	0.0541076	0.460884	0	0.0191231	0.789204	1
ENSRNOG00000009718	Pex12	peroxisomal biogenesis factor 12	0		0.133915	-0.56597	0	0.0731423	0.402745	0	0.0174531	0.856285	1
ENSRNOG00000009756	Pacsin2	protein kinase C and casein kinase substrate in neurons 2	0		0.0969457	-0.803695	0	0.165317	0.366097	0	0.0465985	0.605633	1
ENSRNOG00000009761	Tmod1	tropomodulin 1	0		0.0576107	-1.02878	0	0.083394	0.725089	0	0.0261332	0.893105	1
ENSRNOG00000009889	Pgm1	phosphoglucomutase 1	0		0.119962	-0.716144	0	0.127952	0.415068	0	0.0374322	0.724474	1
ENSRNOG00000009994	Dlat	dihydrolipoamide S-acetyltransferase	0		0.0855911	-1.18289	0	0.0998003	0.764707	0	0.044068	0.905717	1
ENSRNOG00000010134	Acot2	acyl-CoA thioesterase 2	0		0.0606494	-2.07273	0	0.0640079	1.20088	0	0.0358022	2.01726	1
ENSRNOG00000010169	Atpaf1	ATP synthase mitochondrial F1 complex assembly factor 1	0		0.053556	-0.964743	0	0.0576978	0.61299	0	0.0120252	0.767966	1
ENSRNOG00000010170	Tubb4b	tubulin, beta 4B class IVb	0		0.0153532	-0.222179	0	0.0705072	0.439949	0	0.00501507	0.607795	1
ENSRNOG00000010257	Cuedc1	CUE domain containing 1	0		0.129706	-0.75768	0	0.261747	0.215365	0	0.0363711	0.66315	1
ENSRNOG00000010262	Hdc	histidine decarboxylase	0		0.164773	-0.508727	0	0.162561	0.433986	0	0.0163606	0.622419	1
ENSRNOG00000010277	Idh3a	isocitrate dehydrogenase 3 (NAD+) alpha	0		0.0894282	-0.927005	0	0.115552	0.648552	0	0.0261791	0.877836	1
ENSRNOG00000010389	Ndrg2	NDRG family member 2	0		0.0609119	-1.50433	0	0.0861244	0.890256	0	0.0206895	1.34465	1
ENSRNOG00000010438	Cpt1b	carnitine palmitoyltransferase 1B	0		0.0721616	-1.67687	0	0.0753756	1.01118	0	0.0189179	1.48435	1
ENSRNOG00000010524	Cryab	crystallin, alpha B	0		0.0848904	-0.773418	0	0.106264	0.553135	0	0.027421	0.834653	1
ENSRNOG00000010642	Lysmd2	LysM domain containing 2	0		0.0551893	-0.728482	0	0.0459337	0.532671	0	0.0440005	0.86063	1
ENSRNOG00000010748	Mtus1	microtubule associated scaffold protein 1	0		0.0927968	-1.09843	0	0.11305	0.66529	0	0.0411725	0.967486	1
ENSRNOG00000010780	Dlc1	DLC1 Rho GTPase activating protein	0		0.0500695	-0.982164	0	0.105574	0.721855	0	0.0368246	1.00682	1
ENSRNOG00000010838	Araf	A-Raf proto-oncogene, serine/threonine kinase	0		0.0674155	-0.587266	0	0.0524068	0.480516	0	0.00508389	0.624723	1
ENSRNOG00000010855	Mrpl57	mitochondrial ribosomal protein L57	0		0.107529	-0.163878	0	0.0262408	0.182299	0	0.0444088	0.659334	1
ENSRNOG00000010861	Atad1	ATPase family, AAA domain containing 1	0		0.0351167	-0.545175	0	0.153834	0.437763	0	0.0164733	0.709909	1
ENSRNOG00000010912	Mrps25	mitochondrial ribosomal protein S25	0		0.0408854	-0.472819	0	0.0637605	0.384523	0	0.0229329	0.73305	1
ENSRNOG00000010960	Ankh	ANKH inorganic pyrophosphate transport regulator	0		0.11027	-0.806932	0	0.096686	0.549349	0	0.0411954	0.685803	1
ENSRNOG00000010992	Hspb3	heat shock protein family B (small) member 3	0		0.180442	-0.429234	0	0.0292089	0.396421	0	0.0170448	0.785485	1
ENSRNOG00000011112	Fam161b	family with sequence similarity 161, member B	0		0.109985	-0.965968	0	0.091627	0.832754	0	0.0102628	0.927514	1
ENSRNOG00000011132	LOC100362814	hypothetical protein LOC100362814	0		0.0721372	-1.67811	0	0.0638534	0.509212	0	0.0193754	0.912727	1
ENSRNOG00000011214	Polr2f	RNA polymerase II subunit F	0		0.122239	-0.530636	0	0.043967	0.450697	0	0.0441368	0.590123	1
ENSRNOG00000011283	Sdhaf3	succinate dehydrogenase complex assembly factor 3	0		0.0818849	-0.819881	0	0.151424	0.472503	0	0.0268974	0.794198	1
ENSRNOG00000011338	Hdhd5	haloacid dehalogenase like hydrolase domain containing 5	0		0.192882	-0.377415	0	0.243893	0.246087	0	0.0243715	0.652948	1
ENSRNOG00000011421	Smap2	small ArfGAP2	0		0.0920726	-0.745016	0	0.0512866	0.476851	0	0.0272624	0.67282	1
ENSRNOG00000011507	Pick1	protein interacting with PRKCA 1	0		0.110015	-0.723537	0	0.139568	0.520183	0	0.0216811	0.704492	1
ENSRNOG00000011542	Apopt1	apoptogenic 1, mitochondrial	0		0.103905	-0.610841	0	0.161824	0.43665	0	0.00548696	0.701297	1
ENSRNOG00000011544	Zfp219	zinc finger protein 219	0		0.0716633	-0.780824	0	0.0412311	0.132096	0	0.0497208	0.680851	1
ENSRNOG00000011639	Mrpl47	mitochondrial ribosomal protein L47	0		0.0585542	-1.18545	0	0.057721	0.950764	0	0.0366444	1.13845	1
ENSRNOG00000011659	Alpk3	alpha-kinase 3	0		0.109488	-0.972822	0	0.0694206	0.481824	0	0.0434526	0.93211	1
ENSRNOG00000011668	Nfil3	nuclear factor, interleukin 3 regulated	0		0.120618	-0.597682	0	0.266143	0.119818	0	0.0041742	0.623261	1
ENSRNOG00000011684	Auh	AU RNA binding methylglutaconyl-CoA hydratase	0		0.0884983	-1.25165	0	0.0688373	0.707434	0	0.00919387	1.20595	1
ENSRNOG00000011754	Myom2	myomesin 2	0		0.0768013	-1.5401	0	0.0742792	1.02546	0	0.0466903	1.28603	1
ENSRNOG00000011852	Myo6	myosin VI	0		0.069794	-0.746793	0	0.185903	0.339929	0	0.0118915	0.663799	1
ENSRNOG00000012083	St6galnac2	ST6 N-acetylgalactosaminide alpha-2,6-sialyltransferase 2	0		0.0747513	-0.943611	0	0.0907575	0.709563	0	0.0450151	1.03323	1
ENSRNOG00000012085	Isca2	iron-sulfur cluster assembly 2	0		0.101587	-0.582712	0	0.0342031	0.550582	0	0.00971359	0.816135	1
ENSRNOG00000012095	Pkia	cAMP-dependent protein kinase inhibitor alpha	0		0.114922	-0.910594	0	0.116721	0.641723	0	0.0257216	0.681443	1
ENSRNOG00000012258	Rras2	RAS related 2	0		0.116174	-0.56672	0	0.0119009	0.246886	0	0.0109818	0.691035	1
ENSRNOG00000012343	Pdp2	pyruvate dehyrogenase phosphatase catalytic subunit 2	0		0.0504446	-1.88648	0	0.0744287	1.02495	0	0.00789029	1.20879	1
ENSRNOG00000012427	Veph1	ventricular zone expressed PH domain-containing 1	0		0.0757555	-1.23039	0	0.0896132	0.850941	0	0.0192837	0.845082	1
ENSRNOG00000012438	Larp6	La ribonucleoprotein domain family, member 6	0		0.13501	-0.71419	0	0.146048	0.492524	0	0.0480974	1.45426	1
ENSRNOG00000012458	Cyp2e1	cytochrome P450, family 2, subfamily e, polypeptide 1	0		0.0505533	-2.48825	0	0.0598124	1.28175	0	0.0467453	2.50962	1
ENSRNOG00000012482	Ndrg4	NDRG family member 4	0		0.123709	-0.807276	0	0.0875261	0.534391	0	0.00903657	0.815374	1
ENSRNOG00000012512	Nexn	nexilin (F actin binding protein)	0		0.0849107	-0.955465	0	0.10475	0.724994	0	0.0160165	1.02944	1
ENSRNOG00000012584	Aamdc	adipogenesis associated, Mth938 domain containing	0		0.1226	-0.636319	0	0.14836	0.287113	0	0.00503801	0.719301	1
ENSRNOG00000012650	Mrpl3	mitochondrial ribosomal protein L3	0		0.06166	-1.10137	0	0.0778242	0.687688	0	0.0183766	0.977785	1
ENSRNOG00000012663	Mfsd6	major facilitator superfamily domain containing 6	0		0.0796593	-0.744479	0	0.160379	0.439986	0	0.0411496	0.708232	1
ENSRNOG00000012942	Satb1	SATB homeobox 1	0		0.069403	-0.464486	0	0.265135	0.210075	0	0.0461705	0.681477	1
ENSRNOG00000012966	Acadl	acyl-CoA dehydrogenase, long chain	0		0.0702181	-1.49864	0	0.0830791	0.921473	0	0.0322834	1.33282	1
ENSRNOG00000013011	Dnajb4	DnaJ heat shock protein family (Hsp40) member B4	0		0.147336	-0.616864	0	0.105634	0.362878	0	0.0494455	0.669	1
ENSRNOG00000013090	Gadd45g	growth arrest and DNA-damage-inducible, gamma	0		0.0879809	-1.29521	0	0.152269	0.46919	0	0.0466444	1.5441	1
ENSRNOG00000013102	Entpd2	ectonucleoside triphosphate diphosphohydrolase 2	0		0.122344	-0.626769	0	0.206169	0.309419	0	0.0277179	0.802133	1
ENSRNOG00000013179	Tinagl1	tubulointerstitial nephritis antigen-like 1	0		0.0979747	-0.487574	0	0.437091	0.0128802	0	0.0488622	0.685815	1
ENSRNOG00000013267	Helz2	helicase with zinc finger 2	0		0.103174	-1.05768	0	0.177041	0.388042	0	0.0100564	0.593483	1
ENSRNOG00000013293	Mccc1	methylcrotonoyl-CoA carboxylase 1	0		0.0745278	-1.01595	0	0.129333	0.566689	0	0.016588	0.948137	1
ENSRNOG00000013579	LOC100359916	heterogeneous nuclear ribonucleoprotein K-like	0		0.0758393	-0.3806	0	0.0983662	0.498862	0	0.00743938	0.680594	1
ENSRNOG00000013603	Dffa	DNA fragmentation factor subunit alpha	0		0.117053	-0.88669	0	0.00779972	0.55374	0	0.0381334	0.820975	1
ENSRNOG00000013604	Gpx4	glutathione peroxidase 4	0		0.0262705	-0.558441	0	0.0660188	0.430505	0	0.0164274	0.803473	1
ENSRNOG00000013738	LOC100174910	glutaredoxin-like protein	0		0.159691	-0.536792	0	0.00332172	0.211465	0	0.022752	0.644197	1
ENSRNOG00000013867	Fgf1	fibroblast growth factor 1	0		0.0704339	-1.12199	0	0.115856	0.647423	0	0.00664897	0.937111	1
ENSRNOG00000013961	Ghitm	growth hormone inducible transmembrane protein	0		0.0621506	-1.15734	0	0.102042	0.747962	0	0.00987285	1.06567	1
ENSRNOG00000014128	Ecsit	ECSIT signalling integrator	0		0.0623868	-1.55445	0	0.0881026	0.86516	0	0.00953664	1.40108	1
ENSRNOG00000014317	Arpc5l	actin related protein 2/3 complex, subunit 5-like	0		0.0268757	-0.530136	0	0.0267725	0.341589	0	0.0445222	0.668234	1
ENSRNOG00000014490	Bdh2	3-hydroxybutyrate dehydrogenase 2	0		0.103433	-0.769931	0	0.1224	0.501074	0	0.0166778	0.963677	1
ENSRNOG00000014508	Mgll	monoglyceride lipase	0		0.0780269	-1.45801	0	0.0700813	0.631846	0	0.0300629	0.744604	1
ENSRNOG00000014522	Mlycd	malonyl-CoA decarboxylase	0		0.0682255	-1.7994	0	0.0729358	1.04539	0	0.0313796	1.50811	1
ENSRNOG00000014603	Sgcg	sarcoglycan, gamma	0		0.184834	-0.411413	0	0.211612	0.254999	0	0.00430987	0.682234	1
ENSRNOG00000014665	Dhdds	dehydrodolichyl diphosphate synthase subunit	0		0.0877482	-0.918554	0	0.0728507	0.544752	0	0.0489979	0.864896	1
ENSRNOG00000014675	Pi4k2a	phosphatidylinositol 4-kinase type 2 alpha	0		0.121026	-0.854451	0	0.12353	0.599834	0	0.0322605	0.737649	1
[truncated: 1,572 more rows]
