# Supplementary material for: Sappanone A Prevents Left Ventricular Dysfunction in a Rat Myocardial Ischemia Reperfusion Injury Model
Source: Int J Mol Sci. 2020 Sep 21;21(18):6935. doi: 10.3390/ijms21186935 (PMC7555706; doi:10.3390/ijms21186935)
Supplement: Supplementary file 1 [file ijms-21-06935-s001.zip › Supplementary Table S2.xlsx]

## Sheet: Histopathology
Supplementary Table S2A. Histopathologic individual data of rat heart tissues by grading
		Epicardial			Myocardial			Endocardial
	Animal #	PM	Medial	Apex	PM	Medial	Apex	PM	Medial	Apex
MI	1	2	3	2	2	4	4	2	1	2
	3	4	4	4	4	4	4	2	3	3
	4	4	3	4	4	4	4	2	3	3
	AVG	3.33333	3.33333	3.33333	3.33333	4	4	2	2.33333	2.66667
	SD	1.1547	0.57735	1.1547	1.1547	0	0	0	1.1547	0.57735
MI+Cur	1	3	3	3	3	3	4	2	3	3
	2	3	2	2	3	2	2	2	1	1
	5	4	2	2	4	3	3	2	2	3
	AVG	3.33333	2.33333	2.33333	3.33333	2.66667	3	2	2	2.33333
	SD	0.57735	0.57735	0.57735	0.57735	0.57735	1	0	1	1.1547
MI+SA	1	2	2	2	1	2	2	1	2	2
	4	1	1	2	3	3	4	2	2	2
	8	2	1	1	2	2	3	1	1	2
	AVG	1.66667	1.33333	1.66667	2	2.33333	3	1.33333	1.66667	2
	SD	0.57735	0.57735	0.57735	1	0.57735	1	0.57735	0.57735	0
Supplementary Table S2B. Histopathologic individual data of each cell type of inflammatory cells infiltration
	Animal #	Epicardial			Myocardial			Endocardial
MI	1-PM	mixed cell, lymphocyte and mononuclear cell			mixed cell, lymphocyte and mononuclear cell			mononuclear cell
	1-Medial	mixed cell, lymphocyte and mononuclear cell			mixed cell, lymphocyte and mononuclear cell			mononuclear cell with purulent
	1-Apex	mixed cell, lymphocyte and mononuclear cell			mononuclear cell			mononuclear cell with purulent
	3-PM	mixed cell, lymphocyte and mononuclear cell			mixed cell, lymphocyte and mononuclear cell			mononuclear cell with purulent
	3-Medial	mixed cell, lymphocyte and mononuclear cell			mixed cell, lymphocyte and mononuclear cell			mononuclear cell with purulent
	3-Apex	mononuclear cell			mononuclear cell			mononuclear cell with purulent
	4-PM	mononuclear cell			mononuclear cell			mononuclear cell with purulent
	4-Medial	mixed cell, lymphocyte and mononuclear cell			mixed cell, lymphocyte and mononuclear cell			mononuclear cell with purulent
	4-Apex	mononuclear cell			mixed cell, lymphocyte and mononuclear cell			mononuclear cell with purulent
MI+Cur	1-PM	mixed cell, lymphocyte and mononuclear cell			mononuclear cell with purulent			mononuclear cell with purulent
	1-Medial	mononuclear cell			mononuclear cell with purulent			mononuclear cell with purulent
	1-Apex	mononuclear cell			mononuclear cell with purulent			mononuclear cell with purulent
	2-PM	mixed cell, lymphocyte and mononuclear cell			mixed cell, neutrophil and mononuclear cell with purulent			mononuclear cell
	2-Medial	mixed cell, lymphocyte and mononuclear cell			mixed cell, lymphocyte and mononuclear cell			mononuclear cell
	2-Apex	mononuclear cell			mixed cell, lymphocyte and mononuclear cell			mononuclear cell
	5-PM	mononuclear cell			mononuclear cell with purulent			mononuclear cell
	5-Medial	mononuclear cell			mixed cell, lymphocyte and mononuclear cell with purulent			mononuclear cell with purulent
	5-Apex	mononuclear cell			mononuclear cell			mononuclear cell
MI+SA	1-PM	mixed cell, lymphocyte and mononuclear cell			mononuclear cell			mononuclear cell
	1-Medial	mononuclear cell			mixed cell, lymphocyte and mononuclear cell			mononuclear cell
	1-Apex	mononuclear cell			mononuclear cell			mononuclear cell
	4-PM	mononuclear cell			mononuclear cell with purulent			mononuclear cell with purulent
	4-Medial	mononuclear cell			mononuclear cell with purulent			mononuclear cell with purulent
	4-Apex	mononuclear cell			mononuclear cell with purulent			mononuclear cell
	8-PM	mononuclear cell			mononuclear cell with purulent			mononuclear cell
	8-Medial	mononuclear cell			mononuclear cell with purulent			mononuclear cell
	8-Apex	mononuclear cell			mononuclear cell with purulent			mononuclear cell

## Sheet: Sheet1
			Epicardial			Myocardial			Endocardial
		Animal #	PM	Medial	Apex	PM	Medial	Apex	PM	Medial	Apex
	MI	1	2	3	2	2	4	4	2	1	2
		3	4	4	4	4	4	4	2	3	3
		4	4	3	4	4	4	4	2	3	3
		AVG	3.33333	3.33333	3.33333	3.33333	4	4	2	2.33333	2.66667
		SD	1.1547	0.57735	1.1547	1.1547	0	0	0	1.1547	0.57735
	MI+Cur	1	3	3	3	3	3	4	2	3	3
		2	3	2	2	3	2	2	2	1	1
		5	4	2	2	4	3	3	2	2	3
		AVG	3.33333	2.33333	2.33333	3.33333	2.66667	3	2	2	2.33333
		SD	0.57735	0.57735	0.57735	0.57735	0.57735	1	0	1	1.1547
	MI+SA	1	2	2	2	1	2	2	1	2	2
		4	1	1	2	3	3	4	2	2	2
		8	2	1	1	2	2	3	1	1	2
		AVG	1.66667	1.33333	1.66667	2	2.33333	3	1.33333	1.66667	2
		SD	0.57735	0.57735	0.57735	1	0.57735	1	0.57735	0.57735	0
